# Supplementary material for: Identification and Comparative Profiling of miRNAs in an Early Flowering Mutant of Trifoliate Orange and Its Wild Type by Genome-Wide Deep Sequencing
Source: PLoS One. 2012 Aug 28;7(8):e43760. doi: 10.1371/journal.pone.0043760 (PMC3429500; doi:10.1371/journal.pone.0043760)
Supplement: Supporting Information S2 — The conserved miRNA sequence information. Supporting Table 1: 54 known miRNAs corresponding to 36 miRNA families in Citrus sinensis; Supporting Table 2: 24 known miRNAs corresponding to 14 miRNA families in other species; Supporting Table 3: 63 known trifoliate orange-specific miRNAs were detected in four libraries by deep sequencing. WT1, WT2, MT1 and MT2: expression of the miRNAs was detected at different stages; nt, nucleotides. MFE: minimal folding free energy; Location: miRNA location in genome; Trifoliate orange sequence: the cloned miRNA sequences by deep sequencing. (XLS) [file pone.0043760.s002.xls]

## Sheet: Supporting Table 1
miRNA	WT1 (count)	WT2 (count)	MT1(count)	MT2 (count)	Arm (5′or 3′)	Trifoliate orange sequence	Homolog sequence in miRBase	Comparison between the trifoliate orange sequence and homolog sequence in miRBase (D: different, S: same)
csi-miR1515	155	119	163	140	5p	TCATTTTTGCGTGCAATGATCC	TCATTTTTGCGTGCAATGATCC	S
csi-miR156	360357	72404	478430	61714	5p	TGACAGAAGAGAGTGAGCAC	TGACAGAAGAGAGTGAGCAC	S
csi-miR159	5014	8020	3721	3299	3p	TTTGGATTGAAGGGAGCTCTA	TTTGGATTGAAGGGAGCTCTA	S
csi-miR160	94	12	33	32	5p	TGCCTGGCTCCCTGTATGCCA	GCCTGGCTCCCTGTATGCCAT	D
csi-miR162	934	3392	1307	1071	3p	TCGATAAACCTCTGCATCCAG	TCGATAAACCTCTGCATCCAG	S
csi-miR162*	52	78	70	70	5p	TGGAGGCAGCGGTTCATCGATC	TGGAGGCAGCGGTTCATCGATC	S
csi-miR164	11437	11961	19748	13997	5p	TGGAGAAGCAGGGCACGTGCA	TGGAGAAGCAGGGCACGTGCA	S
csi-miR166a	179947	192831	136991	170030	3p	TCGGACCAGGCTTCATTCCCC	TCGGACCAGGCTTCATTCCCCC	D
csi-miR166b	75722	106166	50759	115803	3p	TCTCGGACCAGGCTTCATTCC	TCGGACCAGGCTTCATTCCCGT	D
csi-miR166c	188758	204656	146357	190447	3p	TCGGACCAGGCTTCATTCCCC	TCGGACCAGGCTTCATTCCC	D
csi-miR166d	181613	212288	119474	227410	5p	TCGGACCAGGCTTCATTCCCT	TCGGACCAGGCTTCATTCCCT	S
csi-miR166e	179946	192831	136991	170030	3p	TCGGACCAGGCTTCATTCCCC	TCGGACCAGGCTTCATTCCCC	S
csi-miR166e*	993	1124	1131	696	5p	GGAATGTTGTCTGGCTCGAGG	GGAATGTTGTCTGGCTCGAGG	S
csi-miR167a	311138	46797	247332	20405	5p	TGAAGCTGCCAGCATGATCTGA	TGAAGCTGCCAGCATGATCTG	D
csi-miR167b	36354	814	19208	1580	5p	TGAAGCTGCCAGCATGATCTTA	TGAAGCTGCCAGCATGATCTT	D
csi-miR167c	3160	1003	3713	1622	5p	TGAAGCTGCCAGCATGATCTGG	TGAAGCTGCCAGCATGATCTG	D
csi-miR169	13	1	1	2	5p	TAGAGCCAAGAATGACTTGCCG	GAGCCAAGAATGACTTGCCGA	D
csi-miR171b	1193	156	635	274	3p	CGAGCCGAATCAATATCACTC	CGAGCCGAATCAATATCACTC	S
csi-miR172a	2170	713	1889	1017	3p	AGAATCTTGATGATGCTGCAA	AGAATCTTGATGATGCTGCA	D
csi-miR172a*	896	198	761	171	5p	GCAGCGTCCTCAAGATTCACA	GCAGCGTCCTCAAGATTCACA	S
csi-miR172c	42	53	40	100	3p	TGGAATCTTGATGATGCTGCA	TGGAATCTTGATGATGCTGCAG	D
csi-miR319	8	33	16	13	3p	TTGGACTGAAGGGAGCTCCT	TTTGGACTGAAGGGAGCTCCT	D
csi-miR390	2264	1063	1595	1343	5p	AAGCTCAGGAGGGATAGCGCC	AAGCTCAGGAGGGATAGCGCC	S
csi-miR393	11	9	6	18	5p	TCCAAAGGGATCGCATTGATC	ATCCAAAGGGATCGCATTGATC	D
csi-miR394	180	54	24	13	5p	TTGGCATTCTGTCCACCTCC	TTGGCATTCTGTCCACCTCC	S
csi-miR3946	10	14	15	10	5p	ATGAATTTTGTAGAGAAAGAGAAG	TTGTAGAGAAAGAGAAGAGAGCAC	D
csi-miR3948	984	1177	620	566	5p	GGAGTGGGAGTGGGAGTAGGGTGT	TGGAGTGGGAGTGGGAGTAGGGTG	D
csi-miR395	7	2	1	0	3p	CTGAAGTGTTTGGGGGAACTC	CTGAAGTGTTTGGGGGAACTC	S
csi-miR3951	3450	1618	2675	913	5p	TAGATAAAGATGAGAGAAAAA	TAGATAAAGATGAGAGAAAAA	S
csi-miR3952	207	668	249	391	3p	TGAAGGGCCTTTCTAGAGCAC	TGAAGGGCCTTTCTAGAGCAC	S
csi-miR3953	5	30	7	54	3p	TTGAGTTCTGCAAGCCGTCGA	TTGAGTTCTGCAAGCCGTCGA	S
csi-miR3954	5606	4072	6757	5833	5p	GGACAGAGAAATCACGGTCA	TGGACAGAGAAATCACGGTCA	D
csi-miR396a	2789	1812	3299	3314	5p	TTCCACAGCTTTCTTGAACTG	TTCCACAGCTTTCTTGAACTG	S
csi-miR396b	2831	1853	3348	3360	5p	TTCCACAGCTTTCTTGAACTG	TTCCACAGCTTTCTTGAACTG	S
csi-miR396c	3120	716	1365	390	3p	TTCAAGAAATCTGTGGGAAG	TTCAAGAAATCTGTGGGAAG	S
csi-miR397	27893	278	27118	187	5p	TCATTGAGTGCAGCGTTGATG	TCATTGAGTGCAGCGTTGATG	S
csi-miR398	4	11	15	9	3p	TTGTGTTCTCAGGTCACCCCT	TGTGTTCTCAGGTCACCCCTT	D
csi-miR399b	113	1	119	1	3p	TGCCAAAGGAGAGTTGCCCTA	TGCCAAAGGAGAGTTGCCCTA	S
csi-miR399d	28	5	52	2	3p	TGCCAAAGGAGAGTTGCCCTG	TGCCAAAGGAGAGTTGCCCTG	S
csi-miR403	691	1415	586	919	3p	TTAGATTCACGCACAAACTCG	TTAGATTCACGCACAAACTCG	S
csi-miR408	5852	25	4252	45	3p	ATGCACTGCCTCTTCCCTGGC	ATGCACTGCCTCTTCCCTGGC	S
csi-miR472	472	586	520	550	3p	TTTTTCCCACACCTCCCATCCC	TTTTCCCACACCTCCCATCCC	D
csi-miR473	10	3	10	9	5p	ACTCTCCCTCAAGGGCTTCGC	ACTCTCCCTCAAGGGCTTCGC	S
csi-miR477a	1544	33	1249	345	5p	ACCTCCCTCGAAGGCTTCCAA	ACCTCCCTCGAAGGCTTCCAA	S
csi-miR477c	1545	33	1249	345	5p	ACCTCCCTCGAAGGCTTCCAA	TCCCTCGAAGGCTTCCAATATA	D
csi-miR479	6446	1071	3408	1732	5p	TGTGATATTGGTTCGGCTCATC	TGTGATATTGGTTCGGCTCATC	S
csi-miR482a	58	52	44	49	3p	TCTTCCCTATGCCTCCCATTCC	TCTTCCCTATGCCTCCCATTCC	S
csi-miR482a*	4662	11029	2075	4628	5p	AGTGGGAGCGTGGGGTAAGAAG	AGTGGGAGCGTGGGGTAAGAAG	S
csi-miR482b	30	38	25	38	3p	TCTTGCCCACCCCTCCCATTCC	TCTTGCCCACCCCTCCCATTCC	S
csi-miR482c	34	24	23	39	3p	TTCCCTAGTCCCCCTATTCCTA	TTCCCTAGTCCCCCTATTCCTA	S
csi-miR530a	27	24	26	54	5p	TGCATTTGCACCTGCACCTTG	TGCATTTGCACCTGCACCTTG	S
csi-miR530b	62	42	71	192	5p	TGCATTTGCACCTGCATCTTG	TGCATTTGCACCTGCATCTTG	S
csi-miR535	18057	26661	16049	16747	3p	TGACAATGAGAGAGAGCACAC	TGACAATGAGAGAGAGCACAC	S
csi-miR827	115	27	183	36	3p	TTAGATGACCATCAACAAACA	TTAGATGACCATCAACAAACA	S
Xu Q, Liu Y, Zhu A, Wu X, Ye J, Yu K, Guo W, Deng X (2010) Discovery and comparative profiling of microRNAs in a sweet orange red-flesh mutant and its wild type. BMC genomics 11:246

## Sheet: Supporting Table 2
MiRNA	Location	MFE	WT1 (count)	WT2 (count)	MT1 (count)	MT2 (count)	Precursor	5′arm	3′arm	Homolog miRNA	Homolog miRNA sequence			Length of homolog sequence(nt)	Mismatch number	Gap number
miR156a	scaffold_25:3136148:3136285:+	-55.1	0	187516	0	148956	AACATTGAAATTGACAGAAGAGAGTGAGCACACAGAGGCAGTTGTATAATTGTATACATGTTGCTTTTGCGTGCTCACTGCTCTTTCTGTCAGCTTCCAGTACC	TTGACAGAAGAGAGTGAGCAC	GCTCACTGCTCTTTCTGTCAGCT	ath-miR156a	TGACAGAAGAGAGTGAGCAC			21	0	1
miR156f	scaffold_44:542896:542995:-	-53.5	283692	69204	361946	148956	GTAAAAAGGGTAAGAGGAGGTGACAGAAGAGAGTGAGCACACATGGTATTTTCTTGCATGCTTTGAGATCCTGCTTGAAGCTATGCGTGCTCACTCTCTATCTGTCACCCCAACCCCCCCGCCCCCCAA	TGACAGAAGAGAGTGAGCAC	GCTCACTCTCTATCTGTCACC	aly-miR156f	GCTCACTCTCTATCTGTCACC			21	0	0
miR157b	scaffold_138:158623:158752:-	-53.02	55972	2530	47661	0	GGTGATGCTGGTGACAGAAGATAGAGAGCGCAGATGATGATATGCTCTAATGGAGTTTGTATATCACTCCTTTGTGCTCTCTGTGCTTCTGTCATCAGGCCA	GTGACAGAAGATAGAGAGCGC	GCTCTCTGTGCTTCTGTCATCA	ath-miR157b	TTGACAGAAGATAGAGAGCAC			21	1	1
miR157a	scaffold_63:1103294:1103397:-	-49.5	3992380	1866492	4153938	2288286	AGGCATTGTCGATGATGCTGTTGACGGAAGATAGAGAGCACAGATGATGAAATGCGTGGAGCTTGCATCTCACTCCTTTGTGCTCTCTATTCTTCTGTCATCATCTTCAGCCTCTCCCTTTA	TTGACGGAAGATAGAGAGCAC	GCTCTCTATTCTTCTGTCATC	ath-miR157a	TTGACAGAAGATAGAGAGCAC			21	1	0
miR160c	scaffold_1:4611422:4611604:-	-68.54	94	8	62	6	ATATATAGTATGCCTGGCTCCCTGTATGCTTTTTGCAAAGCCCATCAGAAGATTGGTGGTCTTGGCGGATAGCGTGCGAGGAGCCATGCATGCTAAATTT	TGCCTGGCTCCCTGTATGCTT	GCGTGCGAGGAGCCATGCATG	ath-miR160c	TGCCTGGCTCCCTGTATGCCA			21	2	0
miR160a	scaffold_2:79290:79377:-	-50.7	9454	14744	7726	10974	AAGGTGAAATTAATGGGTTATGCCTGGCTCCCTGTATGCCGCAAGCAGACGACAATCTGCCGGAGATTGGCCGTTGCTGGTGGCGTACGAGGAGCCAAGCATACTATTCTTCCTTCCCTTTCT	TGCCTGGCTCCCTGTATGCCG	GCGTACGAGGAGCCAAGCATA	ath-miR160a	GCGTATGAGGAGCCATGCATA			21	1	0
miR162	scaffold_29:814051:814181:+	-52.7	986	3469	1376	1139	ATAGAGAGAGTGAAGTCACTGGAGGCAGCGGTTCATCGATCACTTTGTGCAAATTTTGTTGTGAAAAATAACACAAAATACATGAATCGATCGATAAACCTCTGCATCCAGCGCTCACTCCAACTCTATTC	GGAGGCAGCGGTTCATCGATC	TCGATAAACCTCTGCATCCAG	csi-miR162	TGGAGGCAGCGGTTCATCGATC			21	0	1
miR166b	scaffold_8:3530395:3530520:-	-58.9	181641	212310	119489	227425	AAAAATGATTGTTTCTGAGGGGACTGTTGTCTGGCTCGATGCATTAATAATAATTATAATTATATAATTATAATTATCATGAAAAAAGGGTATCGGACCAGGCTTCATTCCCTTCAGAATCAAATTCATTGTT	GGACTGTTGTCTGGCTCGATG	TCGGACCAGGCTTCATTCCCT	aly-miR166b	GGACTGTTGTCTGGCTCGAGG			21	1	0
miR168a	scaffold_1:4611433:4611594:-	-68.54	34562	57988	18523	38617	AGTTACCGGCGGTCTCTAATTCGCTTGGTGCAGGTCGGGAACTGATTGGCTAGTTTTTTTTTTGAAATTTTTTGACAGCGAGGTGGCGTGTTGTAATTGGTCGTAACGTTTAAATTAATGATTGAAAAAATGCGAATTGGATCCCGCCTTGCATCAACTGAATCGGAGACCGAGGTGAGAGAT	TCGCTTGGTGCAGGTCGGGAA	CCCGCCTTGCATCAACTGAAT	ath-miR168a	TCGCTTGGTGCAGGTCGGGAA			21	0	0
miR169h	scaffold_15:3899913:3900035:+	-57.7	0	0	8	0	TTGTTTGTTAGCCAAGGATGACTTGCCTGCACCTTGATTGCAAGACGAGGGTTTCAAGTGGCTGGAAGCCTCTCTTGTTTGGTTGCCAGGCAGTCTCCTTGGCTAAGTCACAGGCTC	TAGCCAAGGATGACTTGCCTGCA	CAGGCAGTCTCCTTGGCTAAG	bna-miR169g	TAGCCAAGGATGACTTGCCTGC			23	0	0
miR169g	scaffold_95:696867:696987:-	-47.1	0	8	0	0	GAGGAGAAATGTTTGTTAGCCAAGGATGACTTGCCTGCGTCATGCAAGAGGGTTTCGAGTAGCTATAGAAAAGCTCTACTGTTTGGTTGCCAGGCAGTCTCCTTGGCTAAGCTGACAGCCT	AGCCAAGGATGACTTGCCTGCG	CAGGCAGTCTCCTTGGCTAAG	bna-miR169g	TAGCCAAGGATGACTTGCCTGC			22	1	1
miR170	scaffold_4:4121669:4121797:-	-60.7	781	0	0	190	ATATGAAAGGGTAGCCGTGATATTGGCCTGGTTCACTCAGACAAACCGGTTTATTTGCTTTTATTAGAGCAAAATTCCAGGTTTTTTTGTTTTGGTTTGATTGAGCCGTGCCAATATCTCGTTTCTCTTTCATTTTTC	TATTGGCCTGGTTCACTCAGA	TGATTGAGCCGTGCCAATATC	aly-miR170	TATTGGCCTGGTTCACTCAGA			21	0	0
miR171f	scaffold_39:428372:428489:-	-47	54	0	0	0	AAAAAACGAAAGCGATATTGGTGAGGTTCAATCCGAAGACGGATTTACACATTGAAGTTGTAAAAGACGATCTCAGATTGAGCCGCGCCAATATCACTTAATTTATAA	CGATATTGGTGAGGTTCAATC	TTGAGCCGCGCCAATATCACT	vvi-miR171f	TTGAGCCGCGCCAATATCACT			21	0	0
miR171i	scaffold_1:13073631:13073724:-	-44.23	2121	1014	1846	1276	GTTGAAATTTAAAACGGAGATGTTGGAACGGCTCAATCAAATCAAATATCCTATGAAATCAATTGGGTCCTTTAATTTGATTGAGCCGTGCCAATATCTCCTCTCGTCTTCTTTCGCT	TGTTGGAACGGCTCAATCAAA	TGATTGAGCCGTGCCAATATC	zma-miR171i	TGATTGAGCCGTGCCAATATC			22	2	0
miR172a	scaffold_95:631662:631778:-	-57.4	9492	27211	8877	32459	GACAGTCGCTGTTTGCGGGTGTAGCATCATCAAGATTCACATGCAAATACACGGCAGTGATGTGATAATCTCTTGCGAAGCACTGAGAATCTTGATGATGCTGCATCAGCAATAAGCGGCTTAAAA	GTAGCATCATCAAGATTCAC	AGAATCTTGATGATGCTGCAT	ath-miR172a	AGAATCTTGATGATGCTGCAT			21	0	0
miR172e	scaffold_6:4465828:4465981:-	-59.5	41	80	25	116	TGCTGCCAATATTTGCGGTTGCGGCATCATCAAGATTCACAAGCTTTAGCAAGGGAATTCATTGAATAGGCCTATTCAAAAGTTCCTTCCAAATAATGGGAATCTTGATGATGCTGCATCAGCAAATATATGACTACGA	GCGGCATCATCAAGATTCACA	GAATCTTGATGATGCTGCAT	aly-miR172e	GAATCTTGATGATGCTGCAT			20	0	1
miR319b	scaffold_10:5361332:5361481:+	-49.7	52	52	128	44	GTTGATTTTGATTAAGCTGGGAGCTTTCTTCGGTCCACTTATGGGTGGCAATAGGATTTAATTAGCTGCTGACTCATTCATCCAAATACTGAGTAAAGGGTCGAAATGGATACCCAGTAAATGAGTGAATGATGCGGGAGACAAATTGAATCTTAAGCTTCCTGTGCTTGGACTGAAGGGAGCTCCCATTGCTCGCTAATCTTATCC	GAGCTTTCTTCGGTCCACTT	TTGGACTGAAGGGAGCTCCC	aly-miR319b	TTGGACTGAAGGGAGCTCCCT			20	0	1
miR390a-3p	scaffold_80:25061:25182:-	-53.4	2286	1067	1622	1363	AAAGTAAAGAAGAATCTGTTAAGCTCAGGAGGGATAGCGCCATGGGTGCCATGAATATGGGAATGATCTAGGGTTTCATGATAAATAATGGGCACTGGCGCTATCCATCCTGAGTTTCATGGCTTCTTCTTACTCTCTC	AAGCTCAGGAGGGATAGCGCC	CGCTATCCATCCTGAGTTTCA	gma-miR390a-3p	CGCTATCCATCCTGAGTTTC			20	0	0
miR393	scaffold_20:1575655:1575774:-	-59	338	1313	0	1745	TGATTAGTGCAGGTGGAGAGTTCCAAAGGGATCGCATTGATCTGATGATAACATTAAATTAATCACTCAAACGGGTTGATTTTATTATATATATGATTTCTTTCATTTTTAGATCATGCGATCCCTTCGGAATTCCCCATCTATGGCTCTAAAT	TTCCAAAGGGATCGCATTGATC	TCATGCGATCCCTTCGGAATT	osa-miR393	TCCAAAGGGATCGCATTGATCC			22	1	0
miR393a	scaffold_16:4058207:4058329:+	-49.4	104	28	58	55	TTCTGCAACTAGAGGATAAATCCAAAGGGATCGCATTGATCCTAAGCCTTAATTATAATTCTCATACTTAATGTTCATGAGGATCATGCTATCCCTTTGGATTCCTCCTTCGGTAGCTCATAT	TCCAAAGGGATCGCATTGATC	ATCATGCTATCCCTTTGGATT	aly-miR393a	TCCAAAGGGATCGCATTGATCC			21	1	0
miR396b	scaffold_159:106629:106730:-	-56.1	2110	2015	47661	1097	ATTAAGTCCTGGTCATGCTTTTCCACAGCTTTCTTGAACTTCCACTGTTTGCTGATTAATACACGGCTCTTGCTAGCTAGGCGCCGTATGTAGACACCGCGCGCCATGGGAGCTCAAGAAAGCTGTGGGAGAACATGGCACACCTTCAGGAT	TTCCACAGCTTTCTTGAACTT	GCTCAAGAAAGCTGTGGGAGA	aly-miR396b	GCTCAAGAAAGCTGTGGGAAA			21	1	0
miR396h	scaffold_4:4045478:4045588:-	-49.4	17	16	0	0	CCTGTTTGTATCTTCCCACAGCTTTATTGAACCGCAACAAATGCCATGCCAAGTCTGTGGCCTCATGCAAAGATGATGCAGTTCAAGAAAGCTGTGGAAAAATACAAAGAG	TCCCACAGCTTTATTGAACC	TTCAAGAAAGCTGTGGAAAA	zma-miR396h	TCCCACAGCTTTATTGAACTG			20	0	1
miR396g	scaffold_27:1236405:1236538:-	-46.7	1374	2746	1194	943	TAAAGGTCTTTTGCATGCTTTTCCACGGCTTTCTTGAACTTAATTAGTACGGTTAATTTTTTTGTGCTATTAACAAGCAATTAATATGCAAATCTTTAATCAGTGCAAAGCTCAAGAATGCCGTGGGAAAACATGAAAGGTTTTTGTCGT	TTCCACGGCTTTCTTGAACTT	GCTCAAGAATGCCGTGGGAAA	ptc-miR396g	TTCCACGGCTTTCTTGAACTT			21	0	0
miR398b	scaffold_4:4081925:4082032:-	-38.9	1554	0	2994	0	GAGAAGTCCCGCAGGGGCGACATGAGATCACATGCAACGCATTGCCTAATGCCTATACATTTGGTGTGGTGGGAGTGTTTGTGTTTATGTGTGTTCTCAGGTCGCCCCTGTGGGATTTCT	GGGGCGACATGAGATCACA	TGTGTTCTCAGGTCGCCCCTG	osa-miR398b	TGTGTTCTCAGGTCGCCCCTG			21	0	0

## Sheet: Supporting Table 3
MiRNA	Location	WT1 (count)	WT2 (count)	MT1 (count)	MT2 (count)	MFE	Precursor	5′arm	3′arm
PtmiR03	scaffold_166:57494:57637	15	0	29	0	-58.44	CTTGCTATGTTACAGACTCTGTATGTAACATAGCAAATGGGGAGCATCCACGCGTTGTAGGAGAGAGGAAAAGCTGTTGGAACTCAGCTGATACAAGGCCAGTTTGCACTGAGCTGTTACATACAGAGTCTGCAACGTAGCCTT	-	CTGTTACATACAGAGTCTGCA
PtmiR07	scaffold_10:2585704:2585806	45	30	47	57	-51.2	GTACCACAGTGGTACCATACCACAGCTCGATCCAGCCTACAGTGGTCATCAGAACTGAATCCAATGGTTAAATCCAGCTGTAGTATGGTACCACTGTAGGTTG	-	TCCAGCTGTAGTATGGTACCA
PtmiR08	scaffold_10:2886633:2886728	188	240	73	264	-45.4	CGAGCTTGTGCTGAGCACATGATCAATGATCAGTAATTATCTTATGTGGGCTCTAAGAAATTATTGACCATTGATTCGGTGCTCAGTTCAAGGTCA	-	ACCATTGATTCGGTGCTCAG
PtmiR09	scaffold_10:3822950:3823123	62	160	29	61	-72.6	GGTTGAAAGAAATGGGAGGAGAGGAGATGAGTGGAAAGGCGACAGAGGGAGAGAAAATGAGGGTCAATCTCAATTTCATTGTTTAGTCTGATGTGGAATCATCTATTATTCCCTTTATTTCTTTCCCCTTTCCTCCTTTCCTCTACTCTCATTTCCTTCCATTTCTCCAAACCA	AATGGGAGGAGAGGAGATGAGTG	-
PtmiR10	scaffold_2:3990068:3990200	3855	2859	2745	3170	-50.9	AACCTTCTTGTCAGGTACCACACCCGTTCATCTAAAACAGGCTCCCACCTCTTAATTAATTAGAAGTTTTTTATTATCAGACGTGAGGGCTTGTTTTGGGTGAAACGGGTGTTGCACAAGGCTTGATGTTTCG	CACCCGTTCATCTAAAACAGG	TGTTTTGGGTGAAACGGGTGTT
PtmiR100	scaffold_56:171330:171428	59	66	48	34	-42.7	TGTTACGATAAACGTAATATACACACACTTATAGTAATAGTATTAATAATGGAATATGTTATTATTGTTGTGAGTGTGTGTATGTTACGTTTAACTAAC	-	TGTGAGTGTGTGTATGTTACG
PtmiR101	scaffold_3:2515613:2515783	144	0	0	59	-57.24	ACTCCTTTCATTGAAAAGCCTCTTGCTCAAATGAGTATTCCACAACCTCTGCTTGGAAAGAACAATTCTCACTGACGTTTCCCATTATTGGTTCTACCATTCTCCAGTGTTCCTTCACACATTGTAATGGGATACTCATTTAGGCAAGACGCTTTGCATGGGAGGACACTC	TCTTGCTCAAATGAGTATTCCA	GATACTCATTTAGGCAAGACG
PtmiR113	scaffold_3:8217269:8217410	17	7	0	7	-43.6	AGCATCTGCAAGCAGCTCAAGGCAGTTTGTATATCAGACCCACTAATGCTAAATTGGAATAAAGCAATCTGGTGATTTGAGCGGTTCTGAGAGCAGCCAGTGCTGCTAGGGTTGGGTTTGCATGCGCTTGAAACAGCAGTGT	-	TGGGTTTGCATGCGCTTGAA
PtmiR117	scaffold_4:1834589:1834707	172	2453	85	963	-44.2	AGTGTTTTTACTGATGAGAGAGCGAATGATAAACCTTAAATCTTTCTCAATTTATAAACAATTGGGAGATTCCAAAAAAAATCAAATTTATCATTCGCGCTCTCATCATTATGAACGCC	CTGATGAGAGAGCGAATGATA	-
PtmiR118	scaffold_4:1758443:1758663	135	61	151	80	-32.72	ACTTGGTAGCTTGCATACAATTTTTGACAGTTGAAAATTAATATAATTTTTTTTGTTTTCATTTTTAGGGTTAAGTTGGTAATTTAATTATTTTCTTTTTATTAATGTCCAAACAAAAAATTATTATAAAATGGTAATATTAAAAAGTAAGCTAAAAGAAATAAAAAGTAACGATAGTAGTATTAATAATTTAACGGCAAGGATGTTTCGAGTCATTTAAA	-	TTAACGGCAAGGATGTTTCGA
PtmiR119	scaffold_4:2328496:2328671	42	0	33	0	-90.1	CATTAATCGTATGGTAGTGCCACTTAGTCAAAACTAAACCTCAAGTTTTGAAGATTCACAACGTCCATAGCACGTCACGAAAATCAGGAGTCTGGCTTGGTTGTTATTGGGAGTCTTAGGTTGGCTGGTCAACTTGAGGTTTAGTTTTGACTAAGTGGCGCTACCATACGATTAAT	-	TTTGACTAAGTGGCGCTACCA
PtmiR122	scaffold_5:3382334:3382502	78	88	85	0	-33.27	TATTAAGGCTTTAGATTGGATTGTTGTATGGTTTTGTTAAGATAATTTTTAAAAATACCAATTCACCCCCCCCCTCTTGGGTTGCACACTTGTATTTCACTAAGGAGCTGGTATACTAATGTAAAACCTAGACAAGATTATTACTATATGTCAATAGTGAGTCAAAACA	TTAGATTGGATTGTTGTATGGTT	-
PtmiR126	scaffold_51:957674:957786	0	0	0	181	-81.1	TGCTCAGCTGAGCTTGTGCTGAGCACCGGATCAATGGTCAACAATTACCTCATGTGAGTTTTAAATAATTGCTGACTATTGATCCGGTGCTCAGCACAAGATCAGCTGAGCAT	AGCTTGTGCTGAGCACCGGAT	-
PtmiR130	scaffold_6:5125713:5125852	0	20	0	40	-31.8	AAGTTGCCTATATAAGTGATTATAGTCCCCAGGTCACATGTATCTTTCTATTCTTTCAGACATCTCATTATCAGAGAAAGAGAGCACAGAGAAAATTAAAAGATTCTCTAGGAGAATGTATTGATCTGGAAGGCCAACCG	-	AGGAGAATGTATTGATCTGGA
PtmiR132	scaffold_6:5721906:5722032	0	0	0	27	-27.6	TTATTACGGGTAGATATTCGTTTCGAGATTTATTGCGTAAAATTAATTGTATTTCATATTTACAAAAAATGATTATGTTATTTCCTTTTATTAGGAGGATCAATGAACGAGAATCAACCCACAGACG	TAGATATTCGTTTCGAGATTTA	-
PtmiR149	scaffold_9:4701713:4701907	0	5	7	0	-53.97	AAAGATAGCTTTGGACCAGGCTTCCTTCCTCTCAAAATTAAACACCTATCTATTATTAAATGGCTCCTTTTCATTTTGTTAATTTTTTTGCTTCTGATTGATCTCATAGAGTATTGTGGGCAAGCAAATTTTCTTTTATTGAGTTATTGTGAGGATTAGGTTGAGAGGAATGTTGTCTGGCTCAAGGTCATGGAG	TTGGACCAGGCTTCCTTCCTC	-
PtmiR152	scaffold_60:1424246:1424356	0	19	0	25	-29.8	AGCTGGCTAGTTTATCTGTAGCTTATTTTGCTACTTGGGGGGTTTATGACAATTTGGTGAGGCTGGATCCCTTGCTGAAAAAGAGTTATAGGTATGGGTGGTTTGTGGCTG	TTTATCTGTAGCTTATTTTGC	-
PtmiR160	scaffold_67:1106551:1106655	142	146	256	167	-43.75	CTATTCTCGCTGTAAACTCTTGATATCCCAATTTGTATAATTTCTTAATTTTCAAACTTTGGTTGGAATTGGTGTTGGGGTATCAAGAGTTTACAATGAGATAGC	TGTAAACTCTTGATATCCCAA	GGGGTATCAAGAGTTTACAAT
PtmiR161	scaffold_138:158610:158762	38836	131877	28586	99415	-64.52	GAAGGATATTGGGAAGGTTTTGGTATGGGTGAGTAGGGAAGATAATTTAACTAAGTAATAATAATATCACTTTTTTCATTATTACTATTTACTTAAGGAATTTGTATATCTTCCCTACTCCACCCATGCCATAGGTTTCCCATTATTCCTCCC	TGGTATGGGTGAGTAGGGAAG	TCCCTACTCCACCCATGCCATA
PtmiR164	scaffold_85:424981:425134	0	50	0	0	-34.8	TTAGACTTGATCTGATATGTAGATGTTTAATCTTTTGCTTTTGATATCGTTATGCATTCAATGGCTCTACATTTGGTGCCTGAAATGTTTCGAATAAAGAAGTTTCCTTATATAAATATGTTGTCTTATTTATATATTTTTTGATCAAGTTTTC	TCTGATATGTAGATGTTTAAT	-
PtmiR165	scaffold_88:592348:592551	132541	163846	101683	158744	-34.56	ACCTAAAAATTCAGGATATGGTTTTGATAATGAAGTAATTTTGCCAACTCCTTCCACGCCAAAAGGGCCAATTATTGCCATTTCTTCTTACATCTCCAAGCTTCGTCAAATGTCAATTGCAAACCTACTTTTGTTGTTTCAACAGGTCTGTCATCAACAGAATCTTCCGATAATCTATCAGCCACATCCTCGTAATTTTCTTCT	TCAGGATATGGTTTTGATAAT	-
PtmiR17	scaffold_11:1882319:1882457	212	758	219	1002	-37.4	AACTAGTTTCTCTGGATGAATATTTGAAGGCAGTGATTTCAATGGATATCCATGCCAGTGAAAATACCTCACTTCAGCAAATACAGGACCTTAGAAATCAGATGCCTTACATTTGTTCTCACCATGGATTGAGCAATAG	TCTGGATGAATATTTGAAGGC	-
PtmiR178	scaffold_84:464017:464120	14128	788	13928	2655	-46.5	TAACGTTCTCCGAACTCTCTCCCTCAACGGCTCCTCTTGGCTTTGCAAATCATTCCTTCTGATACAGAAGGCGCCGTTGAGGTAGGGCAGTTCGGAAAATATAG	CGAACTCTCTCCCTCAACGGC	CGTTGAGGTAGGGCAGTTCGGA
PtmiR179	scaffold_110:188606:188717	323	0	411	1450	-79.1	CCGCACTCCGGCACCGTTTGATCTTGTCTTCCAGAGCCATCAAGAATCCGCGGCACACATTGGCTTCATTGTGATGGTTCTGGAGGACAAGATGAAACGGTGTCGGAGTGCG	CCGTTTGATCTTGTCTTCCAG	GGAGGACAAGATGAAACGGTG
PtmiR185	scaffold_65:567933:568035	311	0	257	0	-53.1	TAATAAAGTAAGGGACAAGCTAAAAGACCAAAAAACATAGATTTCAATACAATGCAGTGGAGTTTGTGTTTTTCTGTCTTTTAGCTTGTTCCTTACTTTAAAG	AGGGACAAGCTAAAAGACCAA	TGTCTTTTAGCTTGTTCCTTA
PtmiR188	scaffold_56:1113171:1113270	0	0	0	12	-33.5	GACTAAACGCAGCTCCTGCTTCGTTGGATCAGAAACACATCATGATTCTACATTTTCCATTGATGAGCTCTTGAACCAACGAGTCAGCAGCTGAGTGTCA	AGCTCCTGCTTCGTTGGATC	-
PtmiR20	scaffold_3:5423597:5423701	0	0	8	0	-43.6	GTGTGGGAAAATGTGAGAAGCCTTTAAAACTGCATGGTTTTAAAGGGTTAAAACTGTAAACCTTTAAAACCACTTGGTTTTAAAGCTTTCCCGGACTTTCCCGCA	-	TGGTTTTAAAGCTTTCCCGGA
PtmiR202	scaffold_95:631652:631790	122	8	71	0	-57.4	AATATAATATCATTGTTTGTTAGCCAAGGATGACTTGCCTGCACCTTGATTGCAAGACGAGGGTTTCAAGTGGCTGGAAGCCTCTCTTGTTTGGTTGCCAGGCAGTCTCCTTGGCTAAGTCACAGGCTCTTATCTTTCA	TAGCCAAGGATGACTTGCCT	AGGCAGTCTCCTTGGCTAAG
PtmiR203	scaffold_56:1113159:1113282	4019	7739	2646	9882	-51.1	GCAGTGAAAGGCTGACACTCAGCTGCTGACTCGTTGGTTCAAGAGCTCATCAATGGAAAATGTAGAATCATGATGTGTTTCTGATCCAACGAAGCAGGAGCTGCGTTTAGTCATGGCTGTCACG	AGCTGCTGACTCGTTGGTTCA	ATCCAACGAAGCAGGAGCTGC
PtmiR206	scaffold_68:754320:754401	42	39	41	68	-24.5	TTGACACTACAACCCATATCACATAATTAAAATTAGTTGTACTCTCAAGAAATTTGTTGTTGATATGGGTCAATAGTGTAGT	-	ATTTGTTGTTGATATGGGTCA
PtmiR212	scaffold_52:1498078:1498184	147	130	173	81	-32.33	CCGATGATGTGGCATTGACTGATGAGGTGTCACGATCCTGTTGGGCTAAAATTCTTATGTACTGTTGATGGTGACGTGGCAGCATATCAGTAGACGAAATATCTCGT	-	CGTGGCAGCATATCAGTAGACGA
PtmiR223	scaffold_29:2844823:2844946	218	97	204	105	-47.51	TTGTAATTGTGGTATTGTGTCACAGTTATAACCAATTATTAGATTTACTTGAATCTACTGTTATATTCTTAATCTAAGTGGATTCAAAGACTAGTTGCAACTGTGGCACGGTATTACAGTTATA	-	GTTGCAACTGTGGCACGGTAT
PtmiR230	scaffold_35:164343:164517	16	18	0	0	-35.54	ACAACTTTGTATGTACAAGCATTATCCCATTTCATTTAATTGTTCACAAGTGAAGTACCTATTGTGACTCGACAGTCATTATGCACATACAACTTTGTTGGCACATAATGCATATATAATTTACAAGCAGAGTACCTTGCTAGTTGGAATGGTAACATTTTGCATGCAATGATCC	-	TGGAATGGTAACATTTTGCAT
PtmiR241	scaffold_33:1704828:1704930	0	23	0	24	-27.3	AACATGAAATGACGAAGTTTCTCCATAGAAGTGGATTCTTCAGGATCGTCAACTCCTATTGAAAAACGTTCATTTTTACTGAGAAATTGTGCAAAATCATGTA	-	TTTTTACTGAGAAATTGTGCA
PtmiR25	scaffold_12:4089434:4089628	1881	33	1331	24	-61.6	CTGCCAGGCCTGAGGCCGTTGGGGAGAGTGGACAAAAGTTGTCTTCGTAACAAATTCAAATATCTGATTACACACACACACACACACACACACACAGAGGGGGCGATAAAGAGAGAGAGCAATGCAATTAATTTAACTGCAAACCATTAATGGCACTCATTGCTCACTCTCCCTCAAGGGCTTCTGAACTGGCCT	TGAGGCCGTTGGGGAGAGTGG	ACTCTCCCTCAAGGGCTTCTGA
PtmiR255	scaffold_41:517103:517228	0	83	0	72	-39.2	ATGAGGCAAGGGTTTGGATTAGCTGCCGACTCATTCATTCAAACACAGTAGAAAGAGGAGCATTTTGGTTATCCTATTGTGAATGTGTGAATGAAGCGGGAGATAATATTCATCCTTTCTTTTCTG	AGCTGCCGACTCATTCATTCA	TGTGAATGAAGCGGGAGATAA
PtmiR256	scaffold_16:4058214:4058319	93	19	52	37	-44.2	ACTAGAGGATAAATCCAAAGGGATCGCATTGATCCTAAGCCTTAATTATAATTCTCATACTTAATGTTCATGAGGATCATGCTATCCCTTTGGATTCCTCCTTCGG	-	ATCATGCTATCCCTTTGGATT
PtmiR29	scaffold_8:3754168:3754258	5689	964	3711	626	-55.53	TCATCCGAACTCAACCCGAACTTAAAACCCGATCCGATCCGATCCGAATATAATTCGGATCGGGTTATAAATTCGGGTTGAGTTCGGATCG	-	CGGGTTATAAATTCGGGTTGA
PtmiR33	scaffold_14:606876:607065	0	24	0	17	-62.6	CTTCTTGAAATGGGAAGATCTAGGATAGGCGGTTCTTTATCTTTAAGTTCATTCACTATAGGTTCTCTTACTTGCTCTAGTGGCTGACAAACGCCAACCGGGAGGGGAGGCTCAGGAATCGACAGGTAAGATAGATAGTTGAGCTTTTGAGGTAAGGAATTGGCTTGTTCAGGTCAAATCATCCATGAAC	TGGGAAGATCTAGGATAGGCG	-
PtmiR34	scaffold_15:543493:543662	0	0	702	202	-36.3	AAAAATGCTCTTAAGATGTCCGTGTACACAATTGCTTCCACCGCTGGATTTGATGATTCATTTATTGTTCAAAAAATAATTGGAACACGAAACCCTGATAATTAAAAGGTACATAACATAAGTGGAAGAAATTGTTTGTGAGCACTAATATTGAGTAATGAAGCAATAAA	TTAAGATGTCCGTGTACACAA	-
PtmiR38	scaffold_80:375330:375467	0	31	13	8	-29.52	TTTTTTTTTTTTGTACAAACTGATATGGCATGATTAAATTGGTTAGATTAAATATATCTAGGTTCACATGTTTTATTATTTTGTATTTTTATTCAACAAATTAATTAATGTCAAATCAGTTTGTAAAAAATAAATTTA	TTGTACAAACTGATATGGCAT	-
PtmiR40	scaffold_16:1771084:1771195	6	0	0	0	-42.5	ATCTGGGTCATCTTCTCGCGATTAGCCTTCGGATTGAGAGGAGCCTCAGTAAGAAGAACAGGGTGCTCTTCAGGGGCAACACGAAGCTCATTGTAGAAGGTGTGATGCCAGA	-	CGAAGCTCATTGTAGAAGGTG
PtmiR42	scaffold_17:1229280:1229494	399	145	289	571	-74.1	AAAAGCAAAATCTTGCTCAAGACCGCGCAATTTGTTCATGAAAAACCGCATCTGGGTATTGGTTTGTCATGTATTTCATCAGTATTTACAGAGAGAAGCAAGAAGAAGAAGAAGAAGAAGAAGAATAGAAGATTGGATAAAAATGGATGAGCCTATACCTTGATGCTGCTGCTCATGTATATAGGCTGCGTGGTCTTGTGCAAGATTTTACTTGA	TCTTGCTCAAGACCGCGCAAT	-
PtmiR47	scaffold_18:3903250:3903336	0	29	0	30	-20.5	TTATTGGATCCTTAATCTAATATTATTGGATCCTTATATGTGAATAAATATGTATTGAGGACTGTCATATAAGGTTAAGCCCAATTA	-	AGGACTGTCATATAAGGTTA
PtmiR52	scaffold_19:3249093:3249239	0	98	325	148	-29.4	ATTCACCCACTTGATATTTTGAAAGTCGGTTGGTTGAACTTGAAAATTCCTTCATTGAAATTGCATAAATGCATAAGCATAGGAAAACTATTGAATTACATTCAATTGGACAGTACCAACGAAATCGAGAAGTCCAAGTTCCTAAAC	TTGATATTTTGAAAGTCGGTT	-
PtmiR57	scaffold_69:946230:946296	36	0	30	0	-24.7	GAAAATTTGTTTTGGGTGAGCTGTAAGTTACAGAATCTGTAACTTAGCAGCACCCACATAGGTAATA	TTTGGGTGAGCTGTAAGTTACA	-
PtmiR58	scaffold_1:13073621:13073731	0	0	2173	3447	-50.33	AGAAGAGGGGAAATTTCGGGAATGGGTGCATGGGCAAGAGAAGGAGAAAAAGAAAATATATACTTCCTTTCTTACCTATGCCACCCATTCCTTTGATTTCCTTCACTTCCT	AATGGGTGCATGGGCAAGAGA	TCTTACCTATGCCACCCATTCC
PtmiR59	scaffold_1:13091869:13092011	123873	185197	91243	108055	-54.8	GAGGCCCGTAAGACATTTTCGGTCATGGGAGGATTGGCGAGAAAATCTTTCAATTTTACCATAAAGTATATAAGATGACGATGATGATTAAATGAAATCTTTTGCCAACTCCTCCCATGCCGATGATTTCTTATGGTTTCAAT	GGTCATGGGAGGATTGGCGAGA	TTGCCAACTCCTCCCATGCCGA
PtmiR62	scaffold_20:538667:539013	13	0	13	15	-76.92	ATGATAAACATTCGAGATTTGGCAAGATGACAAGGTATGTCTTCTAGTAATTTCTCAATCTTCCCTCATAATCTCAAATCCACAAGGCATGGACAATCAGAGAGCGGTTGCAGTTAAGCAAGTGAATACTCACCTGACAGTTTAAAAGATAATATTTGAAGGCTTTTTAGTTTGGCAATAGGGTTGAAAGTGAACATCGCCTTTTTTTTTCTTTTCTTGTGATCCGTTCTTTCTGTCCTATGTGCAGCTCTCCAAGATTGATCAATTTGTCAGATAAAAGTTTTTTCTAGCTTTCAACCTCCACATACTTGAGTCCAAAGTTTAGTCAAATTTCTATTGTAAATGAC	TTCGAGATTTGGCAAGATGAC	-
PtmiR63	scaffold_20:905713:905867	335	0	321	814	-30.34	TTGAAGGAGAATCTAGGTTTTTTGTTGAATAAGAATCAAATTCATGTAATTGGTATGGGAGGTGCTGGCAATACAATTATTAGTCATTTTAATCACTGAATAGGTTAAAGATGTTTGTCTTTTGGCAGCAAAAACACTTGGGGATATAAATTCAT	-	GCAGCAAAAACACTTGGGGAT
PtmiR65	scaffold_21:1584143:1584266	740	2069	691	2036	-45.14	GTTGTAAAATGAAATCATCAAGGTATTGGCGCGCCTCAATTTAAAGACGTGGTTAAGTGGGCATGATTAGCCATGTATTTTCATTGAGCCGCGTCAATATCTCCTTAATTATTTTGTAACTCTC	AGGTATTGGCGCGCCTCAATT	TTGAGCCGCGTCAATATCTCC
PtmiR67	scaffold_21:1945225:1945386	0	0	0	50	-49.3	GAACACACATAGAGGCTTTAGCCCGTGTGTTTGGGCGCTTCTGCCTTTTAGAGGCATATACATGTGATATAATGATAACAGTGACACAGATACATATGATACAGATGAAATACACGTCTTTGGTCATATCTGAGCACACATAGAGGCTTTGGACAGTGTGTT	-	TGAGCACACATAGAGGCTTTGG
PtmiR68	scaffold_22:2216907:2217018	11	0	11	0	-43.2	TAATTGTTTTGCAACCTTTCAATGAAAATTCAACGATTGTGAAAAAAAAAAAATTATGTTACTTTATATTTTTACAGCTGTTGAATTTTTATTGAACGGTTGTAGGATAGTT	-	TGAATTTTTATTGAACGGTTG
PtmiR69	scaffold_22:2341850:2342000	0	1028	0	0	-33.4	ATAAATGTCGTATAATTTGGAACTCGAACAATGGGATACTTAGGATTATCTTTTAAAAGTTCTAGAACCTGCAAATCTTGAAAGAGATAATTATTTTATTATAACGAGGATAACCAGAATTCCGTTGTCGTCCAGTGGTTAGGATATCTGG	-	TCCGTTGTCGTCCAGTGGTTA
PtmiR72	scaffold_24:1688008:1688109	0	995	0	1158	-50.82	TAAAATTATGTTGCAACTGTTGTACGGTACAACAGTTACACTTACTGAATTTAATGACTGGAAGCAACTGTTGTACCGTATAACAGTTGCAACATAGATAGA	TTGCAACTGTTGTACGGTACA	-
PtmiR74	scaffold_24:403933:404065	14	0	10	17	-62.5	TTGCTAGTCAGAGGCGGACCTGTGAGTGGGCTAGAACGACCCAAAACAAAATTTTGTAATTTTAAAGCAGTCTATTAACAATCTTTTTTGGGGCCCGGTCTGGCCCACTCACAGATCAGCCTCTGATTGTTGG	GAGGCGGACCTGTGAGTGGGC	-
PtmiR77	scaffold_26:1389646:1389858	225	260	157	219	-88.1	AAGTCATGATAAAATAATACTACACTTCCGAAGTTGTATCCCAACCTTGTCTATCTCATGCATGGTGACATTTATCCATTGGATGGTGTGAGGGATTAGTATGTAATTTGACATCTTTTGAAATTGACACTACAGTAGATGAATGTCACTCAGTACGTAGGATTCAAATATTGGGATACTACTTGAGAAGTGTAGTATTATTTTATCTGACAC	ATAATACTACACTTCCGAAGT	TTGAGAAGTGTAGTATTATTT
PtmiR79	scaffold_26:2140455:2140580	0	0	29	0	-35.3	CGTACAACTGTAGTACTGTACCACAATTGCACCAATCGTTAGATCCACTTAAATAAATAAGGTCCACTTAAATACGTGAAAATCCAACAATTGAATGCAACTGTGACACGGTACCACAGTTTTATC	-	TGCAACTGTGACACGGTACCA
PtmiR84	scaffold_27:1169964:1170138	11	49	0	65	-49.32	GTTTAAAAGTAGGGATGACAATTTGACTCAAACCAAATTTTAGCCCGATTGACTCGACTCATATTTTTTAGATTTTTTGCCCGAATTTTCAAGATTCAAGACGGGCTTGGGCCAAAAAATAAAGCCCCAATCAAAATTTAGGTTAGGGTCGGGTTGATGATCCCACCCTAAATTG	AGGGATGACAATTTGACTCAA	-
PtmiR92	scaffold_2:2323310:2323433	5	9	0	0	-30.71	TCTGGTAAGTATTGCCGTCTGCGGTTTTCAGTTATTCTATCTCTGAGAATTGTGTATTTGTTGTGATTAGCGAATTTTTGTGATTTACTTGTGGATTGAATTTGGATATTGTAGGCGTTGTCAG	-	TGGATTGAATTTGGATATTGTAG
PtmiR93	scaffold_11:1242761:1242854	247	243	352	0	-62.5	GATACGGTACCACTGTTGCATCTAGCCGTTGGATCCACTTGGATAAATGGATCTATTGAAATTCAACGGCTGGATGCAACGGTGGTACCGTACC	CTGTTGCATCTAGCCGTTGGA	CAACGGCTGGATGCAACGGTG
PtmiR94	scaffold_2:7132640:7132734	0	0	597	0	-67.4	GCTACGGTTATCACCGTTGCACCCAGCCGTTGGATCCCACTGGATCTATTCATCCACATGGATCCAACGGCTGGATGCAACGGTGATACCGTATC	CCGTTGCACCCAGCCGTTGGA	CAACGGCTGGATGCAACGGTG
PtmiR95	scaffold_61:972685:972843	0	39	0	39	-37.2	CATAAATAGTTTTGTACAAACTGATGTAGCATGAAGAGATTGACTGAAAAATGATAACAATTACTTTTTTCAATTATGTGGACCCATAATGATTTTATATAACCAATTTCGTTATACCAAATCAATTTATACATACTTGTTTGTACAAAATAGTTGTGG	TTTGTACAAACTGATGTAGCA	-
Zhang J-Z, Ai X-Y, Guo W-W, Peng S-A, Deng X-X, Hu C-G (2012) Identification of miRNAs and their target genes using deep sequencing and degradome analysis in trifoliate orange [Poncirus trifoliate (L.) Raf]. Molecular Biotechnology 51(1):44-57.
