# Supplementary material for: Identification and Comparative Profiling of miRNAs in an Early Flowering Mutant of Trifoliate Orange and Its Wild Type by Genome-Wide Deep Sequencing
Source: PLoS One. 2012 Aug 28;7(8):e43760. doi: 10.1371/journal.pone.0043760 (PMC3429500; doi:10.1371/journal.pone.0043760)
Supplement: Supporting Information S5 — Target predictions of 51 novel miRNAs from the MT and its WT. 5′UTR indicated target site located in the predicted 5′untranslated region; 3′UTR indicated target site located in the predicted 3′untranslated region; ORF indicated target sites are located in the predicted ORFs. “|” represents a base pair; “x” represents a mismatch; “o” represents a G-U basepair; the information between brackets represents energy information and miRNA/target duplex energy ratio. (XLS) [file pone.0043760.s005.xls]

## Sheet: Table S1
MiRNA	Target gene	Length(Target gene)	Target site	Cleavage site	Target annotation
Novel03	clementine0.9_036023m	1527	5′UTR	location[41,61]	E3 ubiquitin-protein ligase
Novel03	clementine0.9_011297m	2637	ORF	location[1083,1103]	O-fucosyltransferase family protein
Novel03	clementine0.9_010260m	2321	ORF	location[1161,1181]	O-fucosyltransferase family protein
Novel03	clementine0.9_009187m	2574	ORF	location[1251,1271]	O-fucosyltransferase family protein
Novel03	clementine0.9_009034m	2580	ORF	location[1257,1277]	O-fucosyltransferase family protein
Novel03	clementine0.9_008366m	2338	ORF	location[1311,1331]	O-fucosyltransferase family protein
Novel03	clementine0.9_005469m	2295	ORF	location[1632,1652]	O-fucosyltransferase family protein
Novel03	clementine0.9_005446m	2301	ORF	location[1638,1658]	O-fucosyltransferase family protein
Novel05	clementine0.9_023069m	1485	ORF	location[409,429]	Protein of unknown function (DUF1685)
Novel05	clementine0.9_005842m	2839	ORF	location[1050,1070]	Protein of unknown function (DUF1666)
Novel05	clementine0.9_000843m	3408	ORF	location[1612,1632]	NB-ARC domain-containing disease resistance protein
Novel06	clementine0.9_028970m	1284	ORF	location[537,558]	Leucine-rich repeat receptor-like protein kinase family protein
Novel06	clementine0.9_027879m	492	ORF	location[232,253]	Telomerase activator1
Novel06	clementine0.9_006279m	1931	ORF	location[828,849]	No matches in the database
Novel06	clementine0.9_005525m	2052	ORF	location[1083,1104]	Protein arginine methyltransferase 3
Novel08	clementine0.9_031635m	627	3′UTR	location[552,572]	Heat shock protein 60
Novel08	clementine0.9_004515m	2285	5′UTR	location[229,249]	No matches in the database
Novel08	clementine0.9_030166m	1392	ORF	location[853,873]	Cyclin-A2-4
Novel08	clementine0.9_005070m	2572	ORF	location[371,391]	Galacturonosyltransferase 7
Novel08	clementine0.9_004719m	2632	ORF	location[431,451]	Galacturonosyltransferase 7
Novel08	clementine0.9_002150m	3927	ORF	location[746,766]	SEUSS-like 1
Novel10	clementine0.9_010257m	2179	5′UTR	location[102,122]	Peroxin 14
Novel10	clementine0.9_004712m	2815	5′UTR	location[198,218]	Plus-3 domain-containing protein
Novel10	clementine0.9_029151m	774	ORF	location[366,386]	Phosphoglycerate mutase family protein
Novel10	clementine0.9_020419m	892	ORF	location[215,235]	SGNH hydrolase-type esterase superfamily protein
Novel10	clementine0.9_017650m	1221	ORF	location[420,440]	Light-regulated zinc finger protein 1
Novel10	clementine0.9_015913m	1144	ORF	location[278,298]	Protein of unknown function (DUF3531)
Novel10	clementine0.9_006880m	2176	ORF	location[1178,1198]	Scarecrow-like 5
Novel10	clementine0.9_006718m	2266	ORF	location[1193,1213]	Scarecrow-like 5
Novel11	clementine0.9_018627m	1040	5′UTR	location[46,66]	Beta-expansin precursor
Novel11	clementine0.9_002762m	2382	5′UTR	location[138,158]	Beta-galactosidase
Novel11	clementine0.9_000086m	5944	5′UTR	location[301,321]	Glucan synthase-like 4
Novel11	clementine0.9_035620m	1467	ORF	location[709,729]	Glucose-6-phosphate dehydrogenase 4
Novel11	clementine0.9_035274m	3486	ORF	location[2621,2641]	No matches in the database
Novel11	clementine0.9_032525m	795	ORF	location[354,374]	Ankyrin-repeat containing protein
Novel11	clementine0.9_032436m	3135	ORF	location[2575,2595]	Cellulose synthase-like D1
Novel11	clementine0.9_029699m	1815	ORF	location[574,594]	Nitrate transporter 1.5
Novel11	clementine0.9_028256m	1647	ORF	location[391,411]	Phosphate transporter 1;3
Novel11	clementine0.9_025422m	924	ORF	location[198,218]	No matches in the database
Novel11	clementine0.9_023042m	724	ORF	location[166,186]	VIRB2-interacting protein 1
Novel11	clementine0.9_015918m	1465	ORF	location[874,894]	GATA transcription factor 9
Novel11	clementine0.9_014983m	1469	ORF	location[931,951]	GATA transcription factor 9
Novel11	clementine0.9_014392m	1402	ORF	location[262,282]	Alpha/beta-Hydrolases superfamily protein
Novel11	clementine0.9_007312m	2072	ORF	location[643,663]	Maternal effect embryo arrest 18
Novel11	clementine0.9_002880m	2527	ORF	location[2317,2337]	LRR and NB-ARC domains-containing disease resistance protein
Novel11	clementine0.9_002402m	2588	ORF	location[334,354]	Protein kinase family protein
Novel11	clementine0.9_001255m	3060	ORF	location[1749,1769]	Protein kinase superfamily protein
Novel11	clementine0.9_000749m	3900	ORF	location[1808,1828]	HEAT repeat-containing protein
Novel11	clementine0.9_000715m	4066	ORF	location[3075,3095]	Pathogen-induced calmodulin-binding protein
Novel11	clementine0.9_000028m	8458	ORF	location[6176,6196]	DNAJ heat shock N-terminal domain-containing protein
Novel12	clementine0.9_034882m	1518	ORF	location[773,794]	FAD-binding Berberine family protein
Novel12	clementine0.9_034534m	1935	ORF	location[269,290]	Disease resistance protein (CC-NBS-LRR class) family
Novel12	clementine0.9_029214m	645	ORF	location[432,453]	Zinc finger protein 6
Novel12	clementine0.9_028653m	2406	ORF	location[293,314]	Disease resistance protein (CC-NBS-LRR class) family
Novel12	clementine0.9_027702m	843	ORF	location[227,248]	Disease resistance protein (CC-NBS-LRR class) family
Novel12	clementine0.9_011301m	1260	ORF	location[428,449]	FAD-binding Berberine family protein
Novel13	clementine0.9_023201m	1541	ORF	location[302,322]	ADP-ribosylation factor 3
Novel13	clementine0.9_008784m	2115	ORF	location[602,622]	Cytochrome P450, family 81, subfamily D, polypeptide 4
Novel13	clementine0.9_001847m	2806	ORF	location[2282,2302]	Dynamin-like 3
Novel14	clementine0.9_011786m	2528	5′UTR	location[67,86]	Phosphoribulokinase
Novel14	clementine0.9_034840m	1065	ORF	location[661,680]	PLC-like phosphodiesterases superfamily protein
Novel14	clementine0.9_030584m	1095	ORF	location[658,677]	PLC-like phosphodiesterases superfamily protein
Novel14	clementine0.9_023201m	1541	ORF	location[303,322]	ADP-ribosylation factor 3
Novel14	clementine0.9_023174m	1050	ORF	location[303,322]	ADP-ribosylation factor 3
Novel14	clementine0.9_019456m	1085	ORF	location[225,244]	No matches in the database
Novel14	clementine0.9_008784m	2115	ORF	location[603,622]	Cytochrome P450, family 81, subfamily D, polypeptide 4
Novel14	clementine0.9_006199m	2160	ORF	location[1062,1081]	Major facilitator superfamily protein
Novel14	clementine0.9_005500m	2241	ORF	location[888,907]	Growth-regulating factor 1
Novel14	clementine0.9_004516m	2877	ORF	location[523,542]	Tetratricopeptide repeat (TPR)-like superfamily protein
Novel14	clementine0.9_001847m	2818	ORF	location[2283,2302]	Dynamin-like 3
Novel14	clementine0.9_000849m	3638	ORF	location[2802,2821]	Disease resistance protein (TIR-NBS-LRR class) family
Novel14	clementine0.9_000016m	10297	ORF	location[4647,4666]	No matches in the database
Novel15	clementine0.9_030410m	522	ORF	location[134,154]	Protein of unknown function (DUF1350)
Novel16	clementine0.9_003608m	2582	ORF	location[1021,1040]	Threonyl-tRNA synthetase
Novel16	clementine0.9_000424m	4614	ORF	location[4121,4140]	NB-ARC domain-containing disease resistance protein
Novel16	clementine0.9_000423m	4614	ORF	location[4121,4140]	NB-ARC domain-containing disease resistance protein
Novel17	clementine0.9_001913m	2974	ORF	location[1234,1254]	Long-chain fatty alcohol dehydrogenase family protein
Novel23	clementine0.9_032867m	1425	ORF	location[424,444]	Ankyrin repeat family protein
Novel23	clementine0.9_000943m	3336	ORF	location[2568,2588]	Ferric reduction oxidase 4
Novel24	clementine0.9_013393m	1550	5′UTR	location[26,46]	No matches in the database
Novel24	clementine0.9_011978m	1606	5′UTR	location[146,166]	Pentatricopeptide repeat 336
Novel24	clementine0.9_014363m	1651	ORF	location[989,1009]	Non-intrinsic ABC protein 11
Novel25	clementine0.9_033701m	3114	5′UTR	location[41,61]	NB-ARC domain-containing disease resistance protein
Novel25	clementine0.9_031198m	4137	5′UTR	location[8,28]	NB-ARC domain-containing disease resistance protein
Novel26	clementine0.9_033565m	1155	ORF	location[589,609]	ATP-dependent caseinolytic (Clp) protease/crotonase family protein
Novel26	clementine0.9_033425m	693	ORF	location[140,160]	Zinc-finger protein 1
Novel26	clementine0.9_027944m	558	ORF	location[198,218]	Methyl-CPG-binding domain 6
Novel26	clementine0.9_008606m	1954	ORF	location[1098,1118]	SET domain group 40
Novel26	clementine0.9_008093m	1576	ORF	location[1140,1160]	SET domain group 40
Novel26	clementine0.9_000069m	6426	ORF	location[1130,1150]	Histone methyltransferases(H3-K4 specific);histone methyltransferases(H3-K36 specific)
Novel27	clementine0.9_002420m	3486	ORF	location[550,571]	Homeobox-leucine zipper family protein / lipid-binding START domain-containing protein
Novel27	clementine0.9_002251m	3100	ORF	location[574,595]	Homeobox-leucine zipper family protein / lipid-binding START domain-containing protein
Novel27	clementine0.9_002189m	2999	ORF	location[893,914]	Protein of unknown function (DUF3741)
Novel28	clementine0.9_001060m	3965	5′UTR	location[401,421]	Stabilizer of iron transporter SufD / Polynucleotidyl transferase
Novel28	clementine0.9_027874m	510	ORF	location[468,488]	NAC domain-containing protein 69-like
Novel28	clementine0.9_001756m	3207	ORF	location[2361,2381]	Pantothenate kinase 2
Novel29	clementine0.9_032945m	1176	5′UTR	location[75,96]	NTM1-like 8
Novel29	clementine0.9_030420m	666	5′UTR	location[75,96]	NAC domain containing protein 4
Novel29	clementine0.9_023974m	1316	5′UTR	location[87,108]	No matches in the database
Novel29	clementine0.9_015047m	1596	5′UTR	location[75,96]	NAC domain containing protein 4
Novel29	clementine0.9_025723m	932	ORF	location[296,317]	Transmembrane proteins 14C
Novel29	clementine0.9_019350m	1098	ORF	location[741,762]	Late embryogenesis abundant (LEA) hydroxyproline-rich glycoprotein family
Novel29	clementine0.9_017397m	2036	ORF	location[201,222]	Arginase
Novel29	clementine0.9_015020m	1857	ORF	location[339,360]	Arginase
Novel29	clementine0.9_009148m	1962	ORF	location[627,648]	FIZZY-related 3
Novel30	clementine0.9_001687m	3722	ORF	location[2762,2784]	Disease resistance protein (TIR-NBS-LRR class) family
Novel31	clementine0.9_030774m	2487	5′UTR	location[161,183]	Conserved telomere maintenance component 1
Novel31	clementine0.9_030987m	2082	ORF	location[1499,1521]	ATPase family associated with various cellular activities (AAA)
Novel31	clementine0.9_028241m	1104	ORF	location[299,321]	GDSL-like Lipase/Acylhydrolase superfamily protein
Novel31	clementine0.9_027984m	477	ORF	location[266,288]	NAD(P)-binding Rossmann-fold superfamily protein
Novel31	clementine0.9_001295m	3539	ORF	location[1446,1468]	Poly(ADP-ribose) polymerase 2
Novel33	clementine0.9_013032m	1566	5′UTR	location[65,85]	TRICHOME BIREFRINGENCE-LIKE 36
Novel33	clementine0.9_028089m	1341	ORF	location[758,778]	P-loop containing nucleoside triphosphate hydrolases superfamily protein
Novel33	clementine0.9_003137m	2798	ORF	location[1141,1161]	GAMMA-TUBULIN COMPLEX PROTEIN 4
Novel33	clementine0.9_000669m	3693	ORF	location[611,631]	LRR and NB-ARC domains-containing disease resistance protein
Novel34	clementine0.9_015998m	1314	5′UTR	location[20,40]	TatD related DNase
Novel34	clementine0.9_000363m	6139	5′UTR	location[473,493]	BAH domain ;TFIIS helical bundle-like domain
Novel34	clementine0.9_030088m	2238	ORF	location[1183,1203]	S-locus lectin protein kinase family protein
Novel34	clementine0.9_013705m	1688	ORF	location[563,583]	Mitochondrial substrate carrier family protein
Novel34	clementine0.9_007426m	2292	ORF	location[1341,1361]	Auxin response factor 8
Novel34	clementine0.9_003605m	2945	ORF	location[410,430]	AMP-dependent synthetase and ligase family protein
Novel34	clementine0.9_003435m	2926	ORF	location[1965,1985]	Auxin response factor 8
Novel34	clementine0.9_002677m	2509	ORF	location[1297,1317]	S-locus lectin protein kinase family protein
Novel34	clementine0.9_002462m	2571	ORF	location[1279,1299]	S-locus lectin protein kinase family protein
Novel34	clementine0.9_002376m	3238	ORF	location[2277,2297]	Auxin response factor 8
Novel34	clementine0.9_002345m	2706	ORF	location[1037,1057]	Urease
Novel34	clementine0.9_001914m	3567	ORF	location[2427,2447]	Auxin response factor 8
Novel34	clementine0.9_001909m	3943	ORF	location[2430,2450]	Auxin response factor 8
Novel34	clementine0.9_000567m	4500	ORF	location[1604,1624]	No matches in the database
Novel34	clementine0.9_000231m	6047	ORF	location[1091,1111]	BAH domain ;TFIIS helical bundle-like domain
Novel35	clementine0.9_033352m	1092	3′UTR	location[1030,1050]	Eukaryotic aspartyl protease family protein
Novel35	clementine0.9_031745m	1053	5′UTR	location[64,84]	Trehalose-6-phosphate phosphatase
Novel35	clementine0.9_007918m	1530	5′UTR	location[175,195]	Cysteine/Histidine-rich C1 domain family protein
Novel35	clementine0.9_036014m	2739	ORF	location[2692,2712]	NB-ARC domain-containing disease resistance protein
Novel35	clementine0.9_030583m	2703	ORF	location[2397,2417]	Receptor like protein 15
Novel35	clementine0.9_028338m	4311	ORF	location[1161,1181]	No matches in the database
Novel35	clementine0.9_024320m	917	ORF	location[169,189]	Dehydration-induced protein (ERD15)
Novel35	clementine0.9_011823m	1585	ORF	location[418,438]	F-box family protein with a domain of unknown function (DUF295)
Novel35	clementine0.9_007555m	2043	ORF	location[784,804]	Homolog of yeast ADA2 2B
Novel35	clementine0.9_000031m	7641	ORF	location[4515,4535]	P-loop containing nucleoside triphosphate hydrolases superfamily protein
Novel35	clementine0.9_000029m	8552	ORF	location[4569,4589]	P-loop containing nucleoside triphosphate hydrolases superfamily protein
Novel36	clementine0.9_008231m	2112	5′UTR	location[230,250]	GTP1/OBG family protein
Novel36	clementine0.9_001381m	3167	5′UTR	location[26,46]	Di-glucose binding protein with Kinesin motor domain
Novel36	clementine0.9_004549m	2055	ORF	location[1407,1427]	Ankyrin repeat family protein
Novel37	clementine0.9_010162m	1784	5′UTR	location[76,96]	GTP binding Elongation factor Tu family protein
Novel37	clementine0.9_023713m	751	ORF	location[433,453]	AWPM-19-like family protein
Novel37	clementine0.9_000575m	3867	ORF	location[2758,2778]	WD-40 repeat family protein / beige-related
Novel46	clementine0.9_005347m	2364	5′UTR	location[244,264]	S-adenosyl-L-methionine-dependent methyltransferases superfamily protein
Novel46	clementine0.9_033644m	2955	ORF	location[2554,2574]	NB-ARC domain-containing disease resistance protein
Novel46	clementine0.9_002794m	3333	ORF	location[1243,1263]	Phosphatidylinositol-4-phosphate 5-kinase 1
Novel46	clementine0.9_001283m	3115	ORF	location[1359,1379]	PEP1 receptor 1
Novel48	clementine0.9_032243m	759	5′UTR	location[6,27]	Ankyrin repeat family protein
Novel48	clementine0.9_003379m	2709	ORF	location[1328,1349]	No matches in the database
Novel48	clementine0.9_002827m	2752	ORF	location[1986,2007]	Endonucleases
Novel49	clementine0.9_033839m	2628	5′UTR	location[630,653]	Disease resistance protein (CC-NBS-LRR class) family
Novel49	clementine0.9_003630m	3397	5′UTR	location[66,89]	Disease resistance protein (CC-NBS-LRR class) family
Novel49	clementine0.9_002880m	2527	5′UTR	location[435,458]	LRR and NB-ARC domains-containing disease resistance protein
Novel49	clementine0.9_035936m	2295	ORF	location[414,437]	LRR and NB-ARC domains-containing disease resistance protein
Novel49	clementine0.9_035932m	2736	ORF	location[618,641]	Disease resistance protein (CC-NBS-LRR class) family
Novel49	clementine0.9_034602m	2199	ORF	location[342,365]	Disease resistance protein (CC-NBS-LRR class) family
Novel49	clementine0.9_034317m	2730	ORF	location[612,635]	Disease resistance protein (CC-NBS-LRR class) family
Novel49	clementine0.9_034273m	2646	ORF	location[612,635]	Disease resistance protein (CC-NBS-LRR class) family
Novel49	clementine0.9_033949m	2697	ORF	location[603,626]	Disease resistance protein (CC-NBS-LRR class) family
Novel49	clementine0.9_033931m	2562	ORF	location[612,635]	Disease resistance protein (CC-NBS-LRR class) family
Novel49	clementine0.9_032368m	2667	ORF	location[624,647]	Disease resistance protein (CC-NBS-LRR class) family
Novel49	clementine0.9_032083m	1620	ORF	location[609,632]	LRR and NB-ARC domains-containing disease resistance protein
Novel49	clementine0.9_030953m	2631	ORF	location[609,632]	Disease resistance protein (CC-NBS-LRR class) family
Novel49	clementine0.9_030019m	2712	ORF	location[624,647]	LRR and NB-ARC domains-containing disease resistance protein
Novel49	clementine0.9_029016m	945	ORF	location[609,632]	LRR and NB-ARC domains-containing disease resistance protein
Novel49	clementine0.9_028595m	2721	ORF	location[624,647]	Disease resistance protein (CC-NBS-LRR class) family
Novel49	clementine0.9_028165m	1770	ORF	location[498,521]	Disease resistance protein (CC-NBS-LRR class) family
Novel49	clementine0.9_003228m	2250	ORF	location[624,647]	Disease resistance protein (CC-NBS-LRR class) family
Novel49	clementine0.9_002395m	2502	ORF	location[624,647]	Disease resistance protein (CC-NBS-LRR class) family
Novel49	clementine0.9_001983m	3056	ORF	location[630,653]	Disease resistance protein (CC-NBS-LRR class) family
Novel49	clementine0.9_001880m	2709	ORF	location[609,632]	Disease resistance protein (CC-NBS-LRR class) family
Novel49	clementine0.9_001874m	2764	ORF	location[624,647]	Disease resistance protein (CC-NBS-LRR class) family
Novel49	clementine0.9_001864m	2718	ORF	location[627,650]	Disease resistance protein (CC-NBS-LRR class) family
Novel49	clementine0.9_001861m	3051	ORF	location[624,647]	Disease resistance protein (CC-NBS-LRR class) family
Novel49	clementine0.9_001826m	2806	ORF	location[624,647]	LRR and NB-ARC domains-containing disease resistance protein
Novel49	clementine0.9_001706m	2844	ORF	location[714,737]	Disease resistance protein (CC-NBS-LRR class) family
Novel50	clementine0.9_020609m	1100	ORF	location[661,681]	Ribosomal protein L6 family protein
Novel51	clementine0.9_014567m	1702	ORF	location[627,649]	NAC domain containing protein 100
Novel51	clementine0.9_012779m	1588	ORF	location[735,757]	No Apical Meristem
Novel52	clementine0.9_026944m	1038	5′UTR	location[4,25]	No matches in the database
Novel52	clementine0.9_002534m	3646	5′UTR	location[239,260]	Transducin/WD40 repeat-like superfamily protein
Novel52	clementine0.9_032408m	1776	ORF	location[999,1020]	Pentatricopeptide repeat (PPR) superfamily protein
Novel52	clementine0.9_028632m	999	ORF	location[450,471]	O-methyltransferase family protein
Novel52	clementine0.9_025766m	1026	ORF	location[188,209]	ADP-ribosylation factor-like A1C
Novel52	clementine0.9_001054m	3524	ORF	location[2438,2459]	Transducin/WD40 repeat-like superfamily protein
Novel52	clementine0.9_000511m	4366	ORF	location[3263,3284]	Transducin/WD40 repeat-like superfamily protein
Novel53	clementine0.9_008367m	1694	ORF	location[387,407]	Scarecrow-like 6 (SCL6)
Novel53	clementine0.9_005344m	2345	ORF	location[699,719]	Scarecrow-like 6 (SCL6)
Novel53	clementine0.9_003814m	2763	ORF	location[1089,1109]	Scarecrow-like 6 (SCL6)
Novel53	clementine0.9_003762m	2907	ORF	location[1101,1121]	Scarecrow-like 6 (SCL6)
Novel53	clementine0.9_002772m	3070	ORF	location[2154,2174]	Scarecrow-like 6 (SCL6)
Novel53	clementine0.9_002772m	3070	ORF	location[1347,1367]	Scarecrow-like 6 (SCL6)
Novel54	clementine0.9_035036m	2115	ORF	location[891,911]	Protein of unknown function
Novel54	clementine0.9_034817m	975	ORF	location[447,467]	No matches in the database
Novel54	clementine0.9_034800m	2631	ORF	location[969,989]	Protein of unknown function
Novel54	clementine0.9_033693m	2184	ORF	location[990,1010]	Protein of unknown function
Novel54	clementine0.9_030842m	2133	ORF	location[536,556]	Beta galactosidase 1
Novel54	clementine0.9_028952m	2085	ORF	location[717,737]	Protein of unknown function
Novel54	clementine0.9_028460m	858	ORF	location[526,546]	ATP-binding casette family G25
Novel54	clementine0.9_020019m	799	ORF	location[196,216]	SGNH hydrolase-type esterase superfamily protein
Novel54	clementine0.9_002790m	3154	ORF	location[957,977]	Protein of unknown function
Novel54	clementine0.9_002682m	2485	ORF	location[951,971]	Protein of unknown function
Novel54	clementine0.9_001593m	4100	ORF	location[1595,1615]	Flowering time control protein FPA-like
Novel55	clementine0.9_034851m	843	ORF	location[698,720]	Tetratricopeptide repeat (TPR)-like superfamily protein
Novel56	clementine0.9_018701m	1080	5′UTR	location[57,77]	No matches in the database
Novel56	clementine0.9_022762m	987	ORF	location[293,313]	Endoplasmic reticulum auxin binding protein 1
Novel56	clementine0.9_016441m	1658	ORF	location[686,706]	Squamosa promoter-binding protein-like 6
Novel56	clementine0.9_013242m	2152	ORF	location[716,736]	Squamosa promoter binding protein-like 9
Novel56	clementine0.9_013014m	1804	ORF	location[884,904]	Squamosa promoter-binding protein-like 6
Novel56	clementine0.9_012971m	1648	ORF	location[794,814]	squamosa promoter binding protein-like 9
Novel56	clementine0.9_012614m	1672	ORF	location[818,838]	Squamosa promoter binding protein-like 9
Novel56	clementine0.9_012563m	1994	ORF	location[761,781]	Squamosa promoter binding protein-like 9
Novel56	clementine0.9_012525m	2293	ORF	location[887,907]	Squamosa promoter binding protein-like 2
Novel56	clementine0.9_008959m	2563	ORF	location[1157,1177]	Squamosa promoter binding protein-like 2
Novel56	clementine0.9_008011m	1900	ORF	location[1097,1117]	Squamosa promoter-binding protein-like 6
Novel56	clementine0.9_006454m	2039	ORF	location[734,754]	Subtilisin-like protease
Novel56	clementine0.9_002919m	2571	ORF	location[1394,1414]	Subtilisin-like protease
Novel57	clementine0.9_001170m	3184	3′UTR	location[2770,2788]	Protein of unknown function, DUF593
Novel57	clementine0.9_016520m	2410	5′UTR	location[21,39]	Protein of unknown function (DUF793)
Novel57	clementine0.9_007158m	2949	5′UTR	location[92,110]	EDM2-like protein1 (ELP1)
Novel57	clementine0.9_035180m	1158	ORF	location[221,239]	Phytoene synthase protein (psy)
Novel57	clementine0.9_034615m	1626	ORF	location[273,291]	Leucine-rich repeat receptor-like protein kinase family protein
Novel57	clementine0.9_033809m	1182	ORF	location[515,533]	Plant protein of unknown function (DUF828) with plant pleckstrin homology-like region
Novel57	clementine0.9_032040m	1179	ORF	location[500,518]	Chalcone and stilbene synthase family protein
Novel57	clementine0.9_031366m	456	ORF	location[308,326]	Late embryogenesis abundant protein
Novel57	clementine0.9_031155m	522	ORF	location[239,257]	No matches in the database
Novel57	clementine0.9_029990m	1512	ORF	location[1325,1343]	Cytochrome P450, family 86, subfamily C, polypeptide 1
Novel57	clementine0.9_025943m	354	ORF	location[158,176]	No matches in the database
Novel57	clementine0.9_021818m	1188	ORF	location[611,629]	Sirohydrochlorin ferrochelatase B
Novel57	clementine0.9_021023m	1074	ORF	location[530,548]	Late embryogenesis abundant domain-containing protein / LEA domain-containing protein
Novel57	clementine0.9_018738m	1068	ORF	location[211,229]	FKBP-like peptidyl-prolyl cis-trans isomerase family protein
Novel57	clementine0.9_015383m	1323	ORF	location[814,832]	Plant protein of unknown function (DUF828) with plant pleckstrin homology-like region
Novel57	clementine0.9_015203m	1063	ORF	location[774,792]	Myb domain protein 92
Novel57	clementine0.9_013668m	1572	ORF	location[924,942]	Nudix hydrolase homolog 8
Novel57	clementine0.9_010728m	1520	ORF	location[348,366]	S-locus lectin protein kinase family protein
Novel57	clementine0.9_010716m	1816	ORF	location[989,1007]	Tyrosine transaminase family protein
Novel57	clementine0.9_009694m	1754	ORF	location[1201,1219]	Forked1 (FKD1)
Novel57	clementine0.9_009540m	1571	ORF	location[482,500]	Late embryogenesis abundant domain-containing protein / LEA domain-containing protein
Novel57	clementine0.9_008957m	1814	ORF	location[1261,1279]	Forked1 (FKD1)
Novel57	clementine0.9_005683m	2237	ORF	location[1686,1704]	Prolyl oligopeptidase family protein
Novel57	clementine0.9_005142m	2234	ORF	location[1146,1164]	Protein of unknown function (DUF3550/UPF0682)
Novel57	clementine0.9_004875m	2533	ORF	location[482,500]	RNA-binding (RRM/RBD/RNP motifs) family protein
Novel57	clementine0.9_003960m	2638	ORF	location[1277,1295]	Protein kinase superfamily protein
Novel57	clementine0.9_003142m	2611	ORF	location[1570,1588]	Protein of unknown function (DUF288)
Novel57	clementine0.9_003062m	2762	ORF	location[694,712]	Lysine-ketoglutarate reductase/saccharopine dehydrogenase bifunctional enzyme
Novel57	clementine0.9_003038m	2591	ORF	location[2183,2201]	Magnesium-chelatase subunit ChlD precursor
Novel57	clementine0.9_002522m	3904	ORF	location[2273,2291]	WW domain-containing protein
Novel57	clementine0.9_002028m	2766	ORF	location[365,383]	NB-ARC domain-containing disease resistance protein
Novel57	clementine0.9_001693m	3412	ORF	location[472,490]	Wings apart-like protein regulation of heterochromatin
Novel57	clementine0.9_001450m	3342	ORF	location[2762,2780]	WW domain-containing protein
Novel57	clementine0.9_001369m	3413	ORF	location[872,890]	Uncharacterized protein
Novel57	clementine0.9_001107m	3524	ORF	location[694,712]	Lysine-ketoglutarate reductase/saccharopine dehydrogenase bifunctional enzyme
Novel57	clementine0.9_000868m	3526	ORF	location[995,1013]	RNA-dependent RNA polymerase 2
Novel57	clementine0.9_000463m	4195	ORF	location[2375,2393]	Transducin family protein / WD-40 repeat family protein
Novel57	clementine0.9_000258m	5151	ORF	location[3523,3541]	Maternal effect embryo arrest 22
Novel57	clementine0.9_000001m	15997	ORF	location[9391,9409]	ATP binding protein
Novel59	clementine0.9_027890m	1056	ORF	location[154,174]	2-oxoglutarate (2OG) and Fe(II)-dependent oxygenase superfamily protein
Novel59	clementine0.9_019434m	993	ORF	location[656,676]	Mitochondrial glycoprotein family protein
Novel59	clementine0.9_009794m	1875	ORF	location[1051,1071]	C3HC4 type zinc finger protein (RZFP5)
Novel59	clementine0.9_007807m	2067	ORF	location[1124,1144]	RING/U-box superfamily protein
Novel59	clementine0.9_006288m	2653	ORF	location[413,433]	U-box domain-containing protein 13-like
Novel59	clementine0.9_004906m	2722	ORF	location[1789,1809]	NAD(P)-binding Rossmann-fold superfamily protein
Novel59	clementine0.9_004475m	3169	ORF	location[894,914]	Protein of unknown function (DUF3741)
Novel59	clementine0.9_004409m	2660	ORF	location[704,724]	U-box domain-containing protein 13-like
Novel59	clementine0.9_002420m	3486	ORF	location[551,571]	Homeobox-leucine zipper family protein / lipid-binding START domain-containing protein
Novel59	clementine0.9_002189m	2999	ORF	location[894,914]	Protein of unknown function (DUF3741)
Novel59	clementine0.9_002018m	3315	ORF	location[593,613]	B3 domain-containing transcription repressor
Novel60	clementine0.9_019129m	1147	5′UTR	location[144,165]	Elongator protein 6
Novel60	clementine0.9_018265m	992	ORF	location[214,235]	Kinase interacting family protein
Novel60	clementine0.9_000002m	15680	ORF	location[1943,1964]	Auxin transport protein (BIG)
Novel61	clementine0.9_029328m	909	5′UTR	location[97,116]	Myb-like HTH transcriptional regulator family protein
Novel61	clementine0.9_034118m	1227	ORF	location[611,630]	Conserved hypothetical protein
Novel61	clementine0.9_030258m	1518	ORF	location[1211,1230]	Myb domain protein 97
Novel61	clementine0.9_008223m	3064	ORF	location[1249,1268]	TEOSINTE BRANCHED 1, cycloidea and PCF transcription factor 2
Novel61	clementine0.9_007970m	2180	ORF	location[1292,1311]	Galactose oxidase/kelch repeat superfamily protein
Novel61	clementine0.9_007835m	1603	ORF	location[857,876]	Myb domain protein 33
Novel61	clementine0.9_004743m	2403	ORF	location[1460,1479]	Auxin response factor 2
Novel61	clementine0.9_001848m	2755	ORF	location[1349,1368]	No matches in the database
Novel62	clementine0.9_032559m	462	5′UTR	location[34,54]	No matches in the database
Novel62	clementine0.9_033894m	1266	ORF	location[259,279]	Flavine-containing monoxygenase (FML7)
Novel62	clementine0.9_000254m	5843	ORF	location[4728,4748]	Nucleotidyltransferase family protein
Novel63	clementine0.9_028181m	414	5′UTR	location[42,64]	RING/U-box superfamily protein
Novel63	clementine0.9_005782m	2508	ORF	location[1220,1242]	Transmembrane nine 1
Novel64	clementine0.9_013010m	1348	5′UTR	location[35,56]	Protein of unknown function (DUF155)
Novel64	clementine0.9_027945m	3531	ORF	location[2395,2416]	Multidrug resistance-associated protein 6
Novel64	clementine0.9_016565m	1334	ORF	location[483,504]	Translocon at the outer envelope membrane of chloroplasts 34
Novel65	clementine0.9_017783m	964	ORF	location[797,817]	No matches in the database
Novel65	clementine0.9_003954m	2772	ORF	location[542,562]	BEL1-like homeodomain 1
Novel65	clementine0.9_000184m	5200	ORF	location[1415,1435]	DNA polymerase zeta subunit (REV3)
Novel66	clementine0.9_001132m	3141	3′UTR	location[3070,3090]	Disease resistance protein (TIR-NBS-LRR class) family
Novel66	clementine0.9_028125m	1842	ORF	location[917,937]	ATPase family associated with various cellular activities (AAA)
Novel66	clementine0.9_017256m	1208	ORF	location[248,268]	Protein kinase superfamily protein
Novel66	clementine0.9_006203m	1794	ORF	location[671,691]	Pentatricopeptide repeat (PPR-like) superfamily protein
Novel67	clementine0.9_006355m	2174	5′UTR	location[75,96]	Tetratricopeptide repeat (TPR)-containing protein
Novel67	clementine0.9_035427m	636	ORF	location[327,348]	C2H2 and C2HC zinc fingers superfamily protein
Novel67	clementine0.9_019287m	1478	ORF	location[513,534]	COV1-like protein (COVL1)
Novel67	clementine0.9_016810m	1603	ORF	location[645,666]	RING/U-box superfamily protein
Novel67	clementine0.9_008311m	1867	ORF	location[1296,1317]	Tetratricopeptide repeat (TPR)-like superfamily protein
Novel67	clementine0.9_008258m	1873	ORF	location[1302,1323]	Tetratricopeptide repeat (TPR)-like superfamily protein
Novel67	clementine0.9_005086m	2607	ORF	location[1506,1527]	O-Glycosyl hydrolases family 17 protein
Novel67	clementine0.9_003423m	2654	ORF	location[789,810]	Subtilase family protein
Novel67	clementine0.9_002999m	2494	ORF	location[936,957]	Subtilisin-like protease
Novel67	clementine0.9_002908m	2792	ORF	location[927,948]	Subtilisin-like protease
Novel67	clementine0.9_002892m	2731	ORF	location[954,975]	Subtilisin-like serine protease 2
Novel67	clementine0.9_000277m	5244	ORF	location[1071,1092]	WD-40 repeat family protein / beige-related
Novel71	clementine0.9_033458m	522	ORF	location[376,396]	Phosphatidylethanolamine-binding protein
Novel71	clementine0.9_020922m	1035	ORF	location[313,333]	Rubber elongation factor protein (REF)
Novel71	clementine0.9_005984m	2123	ORF	location[1248,1268]	Auxin response factor 17
Novel71	clementine0.9_003933m	2527	ORF	location[1356,1376]	Auxin response factor 16
Novel71	clementine0.9_003806m	2984	ORF	location[1365,1385]	Auxin response factor 16
Novel71	clementine0.9_003537m	3362	ORF	location[1362,1382]	Auxin response factor 10
Novel71	clementine0.9_000004m	12138	ORF	location[3620,3640]	Phosphatidylinositol 3- and 4-kinase family protein with FAT domain
Novel72	clementine0.9_008304m	2303	5′UTR	location[155,176]	Homeodomain-like superfamily protein
Novel72	clementine0.9_007299m	1649	ORF	location[1427,1448]	DNAJ heat shock N-terminal domain-containing protein
Novel73	clementine0.9_009013m	1912	5′UTR	location[104,124]	Pseudouridine synthase/archaeosine transglycosylase-like family protein
Novel73	clementine0.9_027917m	2481	ORF	location[1650,1670]	Disease resistance protein (CC-NBS-LRR class) family
Novel73	clementine0.9_003838m	2418	ORF	location[1339,1359]	Conserved hypothetical protein
Novel74	clementine0.9_032607m	1194	ORF	location [833,852]	Alpha-galactosidase 1
Novel74	clementine0.9_000648m	3854	ORF	location[1534,1553]	exonuclease family protein
Novel74	clementine0.9_000207m	3854	ORF	location[1534,1553]	exonuclease family protein
Novel75	clementine0.9_020849m	1166	5′UTR	location[36,56]	Leucine-rich repeat (LRR) family protein

## Sheet: Table S2
>Novel03	|clementine0.9_036023m|PACid:19263483	|location[41,61]	|
5'GCAAGTCGTCTTTGGCTAGTC3'
||||x||o|||||||x|x|||
3'GGTGCAGCGGCCGCTACTGGGTAACTATTTCGTTGAGTAGAAACCTAACAGCAACAACTACAACCAAGTAGCTTAAGTCTG5' ( -23.70[58.81%] )
>Novel03	|clementine0.9_005446m|PACid:19270851	|location[1638,1658]	|
5'GCAAGTCGTCTTTGGCTAGTC3'
|||||||||||||x|x|x|x|
3'AGATATCATCTTAAGAAGTGCTTCTAACGTCGTTCAGCAGAAAACAAACCGGCATAACAACCGTAGAAAGGAGGTGGTATC5' ( -26.60[66.50%] )
>Novel03	|clementine0.9_005469m|PACid:19270852	|location[1632,1652]	|
5'GCAAGTCGTCTTTGGCTAGTC3'
|||||||||||||x|x|x|x|
3'AGATATCATCTTAAGAAGTGCTTCTAACGTCGTTCAGCAGAAAACAAACCGGCATAACAACCGTAGAAAGGAGGTGGTATC5' ( -26.60[66.50%] )
>Novel03	|clementine0.9_008366m|PACid:19270853	|location[1311,1331]	|
5'GCAAGTCGTCTTTGGCTAGTC3'
|||||||||||||x|x|x|x|
3'AGATATCATCTTAAGAAGTGCTTCTAACGTCGTTCAGCAGAAAACAAACCGGCATAACAACCGTAGAAAGGAGGTGGTATC5' ( -26.60[66.50%] )
>Novel03	|clementine0.9_009034m|PACid:19270855	|location[1257,1277]	|
5'GCAAGTCGTCTTTGGCTAGTC3'
|||||||||||||x|x|x|x|
3'AGATATCATCTTAAGAAGTGCTTCTAACGTCGTTCAGCAGAAAACAAACCGGCATAACAACCGTAGAAAGGAGGTGGTATC5' ( -26.60[66.50%] )
>Novel03	|clementine0.9_009187m|PACid:19270856	|location[1251,1271]	|
5'GCAAGTCGTCTTTGGCTAGTC3'
|||||||||||||x|x|x|x|
3'AGATATCATCTTAAGAAGTGCTTCTAACGTCGTTCAGCAGAAAACAAACCGGCATAACAACCGTAGAAAGGAGGTGGTATC5' ( -26.60[66.50%] )
>Novel03	|clementine0.9_010260m|PACid:19270857	|location[1161,1181]	|
5'GCAAGTCGTCTTTGGCTAGTC3'
|||||||||||||x|x|x|x|
3'AGATATCATCTTAAGAAGTGCTTCTAACGTCGTTCAGCAGAAAACAAACCGGCATAACAACCGTAGAAAGGAGGTGGTATC5' ( -26.60[66.50%] )
>Novel03	|clementine0.9_011297m|PACid:19270859	|location[1083,1103]	|
5'GCAAGTCGTCTTTGGCTAGTC3'
|||||||||||||x|x|x|x|
3'AGATATCATCTTAAGAAGTGCTTCTAACGTCGTTCAGCAGAAAACAAACCGGCATAACAACCGTAGAAAGGAGGTGGTATC5' ( -26.60[66.50%] )
>Novel05	|clementine0.9_000843m|PACid:19255549	|location[1612,1632]	|
5'CGCCAAAGGAGAATTGCCCTG3'
x|||||x||||||||xx||||
3'AAAGTAGGGAACTTTTTTAGACAGTCCTTATCGGTTCCCTCTTAAAAGGACGTCCTTATTTCGAACCTCGAAACCTGTGAG5' ( -26.00[62.35%] )
>Novel05	|clementine0.9_023069m|PACid:19279870	|location[409,429]	|
5'CGCCAAAGGAGAATTGCCCTG3'
||x||x|||||||||x||x||
3'TAACCGTTACCCCGACCTTTGTCCTAGTCAGCTGTGTCCTCTTAAGGGTACTGAGAGTCCTCTAAAGACCGAGACTACGAG5' ( -21.00[50.48%] )
>Novel05	|clementine0.9_005842m|PACid:19283521	|location[1050,1070]	|
5'CGCCAAAGGAGAATTGCCCTG3'
x|||||x||||||||x|||x|
3'TTAAGGACGTCGAGTTCCCGAAAGAATATAACGGTTACCTCTTAAAGGGTCCTTTCCGTTTCGACAGGTTGTATGTGGTTG5' ( -26.30[62.92%] )
>Novel06	|clementine0.9_027879m|PACid:19260925	|location[232,253]	|
5'CATTCCTTGGATTTCCTGCATT3'
||x|x|||||||||x||||x||
3'GAGATAGAAGTCTTTGTTATAATCCTCGAAGTTATGAACCTAAACGACGGAAACGTTACAGGTTTCTTTCGTCTAAAAGGAG5' ( -19.00[50.40%] )
>Novel06	|clementine0.9_005525m|PACid:19269466	|location[1083,1104]	|
5'CATTCCTTGGATTTCCTGCATT3'
|||||||||o|o|x|||x||||
3'TTAAACGTACCTAAGTGGTTCGAGAAGTTGGTAAGGAACTTGATGGAGGTAAAAGGGTCGCAATAATTATAACGGAAGTGAA5' ( -26.10[68.87%] )
>Novel06	|clementine0.9_006279m|PACid:19284350	|location[828,849]	|
5'CATTCCTTGGATTTCCTGCATT3'
|x|o||||||||||x|||||o|
3'CGGTGATACCGAACCCGGACGGACTAGTCGGCAGGGAACCTAAACGACGTGAGGTAGTTCTCGTAGACTTGGATTGGGGGCT5' ( -26.50[69.74%] )
>Novel06	|clementine0.9_028970m|PACid:19286445	|location[537,558]	|
5'CATTCCTTGGATTTCCTGCATT3'
||x||||||||x||x|||||x|
3'CTTAGGAAAATTGAATAACCTTAACTCTAGGTTAGGAACCTCAAAGACGTCAAAAGGGTTATGACAACCTTATCGCGGTCGA5' ( -22.60[59.63%] )
>Novel08	|clementine0.9_030166m|PACid:19254999	|location[853,873]	|
5'CTGGATGTAATTGTGGCACGG3'
||x|||||||||x|||||xo|
3'TCACTATGGTTCGTCAACTTCGGAAACAGAGAGCTACATTAAAACCGTCTCTTTGGTTAGTTACTCTATATGACAGTACAT5' ( -21.80[54.91%] )
>Novel08	|clementine0.9_031635m|PACid:19261715	|location[552,572]	|
5'CTGGATGTAATTGTGGCACGG3'
||||||||||o||||x|||||
3'TCTAACCACCTTGGGTGACTGTAGGTTGCCGACCTACATTGACACGGTGCCATGGTGTTAACGTGGTGTCTAAAGGGGGAG5' ( -34.80[88.32%] )
>Novel08	|clementine0.9_004719m|PACid:19267077	|location[431,451]	|
5'CTGGATGTAATTGTGGCACGG3'
x||||x||x||||||||||o|
3'GTCATGGTCGTTAAAATCTTAATGAACATAAACCTTCACTAACACCGTGTCGTCCTCCGCTTTGACCACATTGAAACGACA5' ( -26.60[66.83%] )
>Novel08	|clementine0.9_005070m|PACid:19267078	|location[371,391]	|
5'CTGGATGTAATTGTGGCACGG3'
x||||x||x||||||||||o|
3'GTCATGGTCGTTAAAATCTTAATGAACATAAACCTTCACTAACACCGTGTCGTCCTCCGCTTTGACCACATTGAAACGACA5' ( -26.60[66.83%] )
>Novel08	|clementine0.9_002150m|PACid:19275580	|location[746,766]	|
5'CTGGATGTAATTGTGGCACGG3'
||x|x||||||x||||||x||
3'CGTAGACGACGACGACGACGACATTGACCCGAGCAACATTACCACCGTACCTGACGTCTTAGACGACGACGGAGTCAGAGA5' ( -20.50[52.56%] )
>Novel08	|clementine0.9_004515m|PACid:19279400	|location[229,249]	|
5'CTGGATGTAATTGTGGCACGG3'
||x||||o||||||||x||o|
3'GAAAACTAACTAAAATAAAAGCGACCGCTCGAACTACGTTAACACCTTGTCAAGCTCTTAGACCAGGAACGGCTCCGTCCT5' ( -24.40[61.93%] )
>Novel10	|clementine0.9_015913m|PACid:19252825	|location[278,298]	|
5'CTTTCAGCAGCCTCCGGCGTC3'
|o|||||||||||||xx|x||
3'GCACAAGAGCGGAGGAGAAGAGAAGGGCTTGGAAGTCGTCGGAGGAGGGAGAGCGGCTGCAAGGACTTGGGAATCGTGGGT5' ( -32.80[72.25%] )
>Novel10	|clementine0.9_006718m|PACid:19261978	|location[1193,1213]	|
5'CTTTCAGCAGCCTCCGGCGTC3'
||||x|x|||||||x||x|||
3'GTTGTTCACAGTGGTGGAATCCTCTGTTCGGAAAATGGTCGGAGTCCTCAGACAGAGCTACTAAGACCTACGAGTGTGAAA5' ( -23.50[50.98%] )
>Novel10	|clementine0.9_006880m|PACid:19261979	|location[1178,1198]	|
5'CTTTCAGCAGCCTCCGGCGTC3'
||||x|x|||||||x||x|||
3'GTTGTTCACAGTGGTGGAATCCTCTGTTCGGAAAATGGTCGGAGTCCTCAGACAGAGCTACTAAGACCTACGAGTGTGAAA5' ( -23.50[50.98%] )
>Novel10	|clementine0.9_020419m|PACid:19265394	|location[215,235]	|
5'CTTTCAGCAGCCTCCGGCGTC3'
x|||x|||||||x|||||x||
3'GTTGTCACTACTTAACGACTCCACTCTGACTAAACTCGTCGGTGGCCGAAGCCTTTCACACTTCACTTGGGCTGGAAGAGA5' ( -27.20[60.04%] )
>Novel10	|clementine0.9_029151m|PACid:19266268	|location[366,386]	|
5'CTTTCAGCAGCCTCCGGCGTC3'
||||||||||x||||x||x|x
3'GCGGTAGGTACGTGTTCGAGGAAAGGTATAGAAAGTCGTCAGAGGACGAATAATTCTGGGACATTGAGAGGTATGTAAGAA5' ( -27.40[59.69%] )
>Novel10	|clementine0.9_017650m|PACid:19268468	|location[420,440]	|
5'CTTTCAGCAGCCTCCGGCGTC3'
|x||||||||||x|x|||o||
3'GGTGGTCTTGATCGTCCATTTTGAAGAAACGTAAGTCGTCGGTGACCGTAGTCCCGCAGGGAAGATCTGTCCCTTACCCTA5' ( -29.80[66.22%] )
>Novel10	|clementine0.9_004712m|PACid:19271882	|location[198,218]	|
5'CTTTCAGCAGCCTCCGGCGTC3'
||||||||||xx|||o||x||
3'GGAAGAAGGACCGATGGGACCAGTAGCAGAGAAAGTCGTCCTAGGTCGGAGAAGAAGTTTCCTTGAACTCTAGGTCTCCCA5' ( -29.70[64.71%] )
>Novel10	|clementine0.9_010257m|PACid:19276484	|location[102,122]	|
5'CTTTCAGCAGCCTCCGGCGTC3'
xx|||||||||||||||||xx
3'AAGTGTTTGTGTCTACCTCTTCTTTATCCGACAAGTCGTCGGAGGCCGCCCGGTAGAACGACCTGGGGTCAACGGACAACA5' ( -38.10[83.01%] )
>Novel11	|clementine0.9_023042m|PACid:19252794	|location[166,186]	|
5'GTGGAAGTAGCAAAGAAAAGC3'
|x||||||||||x||||x||x
3'GGTCTACTTCTCCCACTAGTATTACTTTGTCTCCTTCATCGTCTCTTCTCATTACTTTAACATGAGTTCTTAGAGTTTTTC5' ( -22.20[62.18%] )
>Novel11	|clementine0.9_014983m|PACid:19256686	|location[931,951]	|
5'GTGGAAGTAGCAAAGAAAAGC3'
|||x|||||||x||x|||||x
3'GTAGAGGTTCTGAAAGAACACTCTTAACCTCACGTTCATCGATTGTTTTCACCCCGAGAACCGGCCGGATATGAGTCCGTC5' ( -20.30[56.39%] )
>Novel11	|clementine0.9_015918m|PACid:19256687	|location[874,894]	|
5'GTGGAAGTAGCAAAGAAAAGC3'
|||x|||||||x||x|||||x
3'GTAGAGGTTCTGAAAGAACACTCTTAACCTCACGTTCATCGATTGTTTTCACCCCGAGAACCGGCCGGATATGAGTCCGTC5' ( -20.30[56.39%] )
>Novel11	|clementine0.9_032436m|PACid:19256744	|location[2575,2595]	|
5'GTGGAAGTAGCAAAGAAAAGC3'
|x|||x|||o|||||x|||||
3'GCTATACTCGCAATCTCATTGTCACTACCACTCCTCCATTGTTTCCTTTCGTTACAAATTCAATCCTTGTTACTTAAAAGG5' ( -21.30[58.84%] )
>Novel11	|clementine0.9_002880m|PACid:19258900	|location[2317,2337]	|
5'GTGGAAGTAGCAAAGAAAAGC3'
x|||||o|||x||x|||||||
3'AGTCCAAACCTTTATCCTTGCTTTTCGTTAAACTCACCGAAGTAGGAGGGTAACTTC5' ( -19.90[54.97%] )
>Novel11	|clementine0.9_014392m|PACid:19258984	|location[262,282]	|
5'GTGGAAGTAGCAAAGAAAAGC3'
||||||||||xx|||x||||x
3'TCGTCGGCTCGGCTGCGTTTTAGGAGGAGGCACCTTCATCTGTTCGTTTCCTTCAAATCATGAAACCGTATCCTAACCCTG5' ( -20.80[57.46%] )
>Novel11	|clementine0.9_035274m|PACid:19266076	|location[2621,2641]	|
5'GTGGAAGTAGCAAAGAAAAGC3'
x|x|||||x||||x|||||||
3'GTGGTAGTGCTAATGGTGGAAGTTTAAGCTGAGCTTCAACGTTACTTTTCGTCAGCCGTAGGTTTGACTTTAGTGTAAGGG5' ( -20.00[56.02%] )
>Novel11	|clementine0.9_000086m|PACid:19268340	|location[301,321]	|
5'GTGGAAGTAGCAAAGAAAAGC3'
x||||||ox|||||||x||||
3'AGCCAGGTACGCTACACGTTAAAGTTTTCGAACCTTCGCCGTTTCTATTCGTTGCGCTCCGAGGAGCGAGAGTTCGTTTAA5' ( -25.60[70.72%] )
>Novel11	|clementine0.9_000749m|PACid:19268776	|location[1808,1828]	|
5'GTGGAAGTAGCAAAGAAAAGC3'
|||||||||||||x|xx|||x
3'GGAACTTTATAAACAGGCACAAACCTTTATCACCTTCATCGTTACGGTTCAATGCTCGTCGTCGGAGAGCTTGGTGTCATC5' ( -25.20[70.19%] )
>Novel11	|clementine0.9_025422m|PACid:19270118	|location[198,218]	|
5'GTGGAAGTAGCAAAGAAAAGC3'
||||||||x|||xx|||||x|
3'TCCTAGTACAAGGACTACCACACCCGTCTTCACCTTCACCGTAGCTTTTGGAGGAGCCGTGGTCACTGCTTTCACTGGAAC5' ( -22.00[61.28%] )
>Novel11	|clementine0.9_007312m|PACid:19271397	|location[643,663]	|
5'GTGGAAGTAGCAAAGAAAAGC3'
x|||||o||ox||||||||||
3'ACTAAGCAAACCTGCGGCCTCCTAGAGTAAGACCTTTATTCTTTCTTTTCGAGCTTATCAAAGGGATATACCAAAACTATG5' ( -22.00[60.44%] )
>Novel11	|clementine0.9_002762m|PACid:19272565	|location[138,158]	|
5'GTGGAAGTAGCAAAGAAAAGC3'
o||||||o||x||x|||||||
3'GTGTAACGTCCTTGTGACGCTCCTATTACTTACCTTCGTCTTTCCTTTTCGAAAGCGGCCGGTAGTTACTAATTTCTCGCT5' ( -22.80[63.51%] )
>Novel11	|clementine0.9_000028m|PACid:19273862	|location[6176,6196]	|
5'GTGGAAGTAGCAAAGAAAAGC3'
|||x||o|x|||x||||||||
3'AGTCCGTTTCGACTCCTTACAACGACAGACCACGTTTACCGTGTCTTTTCGTAAGTTTTTCTCCGTTATCGAAAAGAAACC5' ( -20.30[57.51%] )
>Novel11	|clementine0.9_001255m|PACid:19275376	|location[1749,1769]	|
5'GTGGAAGTAGCAAAGAAAAGC3'
||x|||||||x||||||||xx
3'ATACATTACCGGGATGTTAGATTGTTAAGTCAACTTCATCATTTCTTTTAAAGAAAGGGAACGCCATTCAGAGATATTTGT5' ( -17.70[49.30%] )
>Novel11	|clementine0.9_018627m|PACid:19275763	|location[46,66]	|
5'GTGGAAGTAGCAAAGAAAAGC3'
x|xx|||||||||||||||||
3'CTCTACAAACCCCATTTTCGTTCTCGTTTCGAGGTTCATCGTTTCTTTTCGATCCTTTTTACTTTCCCTGTTCGATTGTGA5' ( -25.80[72.68%] )
>Novel11	|clementine0.9_002402m|PACid:19276502	|location[334,354]	|
5'GTGGAAGTAGCAAAGAAAAGC3'
|x|||||||||||||x|||xx
3'TGGTCGTCGGAGTTACCGGAGTTAGTGTCGCCCCTTCATCGTTTCGTTTAACACTTATACTTTAAGTTGTGTTAGAAACAA5' ( -22.10[60.55%] )
>Novel11	|clementine0.9_000715m|PACid:19280159	|location[3075,3095]	|
5'GTGGAAGTAGCAAAGAAAAGC3'
|||||||||||x|x||||||x
3'CTAAGAGATATCGATAGAAATCATCTTGGTCACCTTCATCGCTACTTTTCAAGGGGTAGAAGTTACACAAAGAGTACCTCG5' ( -25.20[70.19%] )
>Novel11	|clementine0.9_032525m|PACid:19282071	|location[354,374]	|
5'GTGGAAGTAGCAAAGAAAAGC3'
|||o|||o|o||||||||||x
3'CTTTTACACTCTCTATCTTGTAGCCTCTGCCACTTTCGTTGTTTCTTTTCTACTAATTACTCCTAACCTATCGGTTACAAG5' ( -27.10[76.34%] )
>Novel11	|clementine0.9_029699m|PACid:19282979	|location[574,594]	|
5'GTGGAAGTAGCAAAGAAAAGC3'
||o||||||||x||o|||x||
3'GCTTTTCTCCCTAGGGTCCAAGTTTCGGTTCATCTTCATCGATTTTTTCCGATAAAATCTCACGGGAAGGAACCCCAGGAG5' ( -22.80[63.51%] )
>Novel11	|clementine0.9_028256m|PACid:19284257	|location[391,411]	|
5'GTGGAAGTAGCAAAGAAAAGC3'
|o|||||x||||||||x||x|
3'CAGGGGAGGCTACGGTTTAGGTTCGGTCTTCGCCTTCTTCGTTTCTCTTGGTTAGTGTGAAAATCGACTGCTCGGCTTACT5' ( -22.90[64.15%] )
>Novel11	|clementine0.9_035620m|PACid:19285562	|location[709,729]	|
5'GTGGAAGTAGCAAAGAAAAGC3'
||||||x|x|x||||||x|||
3'TTCTATTAGATAGGACATATCAACGAGAAGCACCTTGAACCTTTCTTCTCGTAAACAGTCGACTACTCTTCTGTCACGTAG5' ( -17.70[48.90%] )
>Novel12	|clementine0.9_034882m|PACid:19252622	|location[773,794]	|
5'TTTTGTTGCATGATGCTGATAA3'
|||||||x||||x|x||x||||
3'ATGACGGTAAGCAATTGTTAGAAGCAACGTAAAACAAAGTACCAAGAATATTGCCACTTATCTCAGTGTCAACTACCTTGTC5' ( -13.50[40.54%] )
>Novel12	|clementine0.9_028653m|PACid:19266373	|location[293,314]	|
5'TTTTGTTGCATGATGCTGATAA3'
|||x||||||o|x||||x||||
3'GTGTCGAGGAACCTTGTCGAAACTAGTGGTAAACCAACGTGCAACGAGTATTACTTGCACAGCTACCGAGAGAGTCTAAGTA5' ( -20.20[60.48%] )
>Novel12	|clementine0.9_029214m|PACid:19268751	|location[432,453]	|
5'TTTTGTTGCATGATGCTGATAA3'
x||x|x||x|||||||||||||
3'ACGTAAATACAGGGGTACGTTGTACATTTGTAATCTACTTACTACGACTATTAGTCTTCCTCGACGTCGATCTCAGCCTCGC5' ( -19.10[56.85%] )
>Novel12	|clementine0.9_034534m|PACid:19269366	|location[269,290]	|
5'TTTTGTTGCATGATGCTGATAA3'
||o|||||xx|||||||||||x
3'GTTTACAGGAACGACGTAGGCGAAACTGAGAAGACAACTCACTACGACTATCGTTTACACAGTTAGTGTAAGAGTATATGCA5' ( -25.10[74.93%] )
>Novel12	|clementine0.9_027702m|PACid:19269419	|location[227,248]	|
5'TTTTGTTGCATGATGCTGATAA3'
||o|||||xx|||||||||||x
3'GTTTACGGGAGCGATGTAGGCGAAACTGAGAAGACAACTCACTACGACTATCGCTTACACAGTTAACGAACGGTGTATTTGG5' ( -25.10[74.93%] )
>Novel12	|clementine0.9_011301m|PACid:19286236	|location[428,449]	|
5'TTTTGTTGCATGATGCTGATAA3'
|||||||x||||x|x||x||||
3'ATAACGGTAAGCACTTGTTAGAAGCAACGTAAAACAAAGTACCAAGAATATTGCCACTTATCTCAGTGTCAACTACCTTGTC5' ( -13.50[40.54%] )
>Novel13	|clementine0.9_023201m|PACid:19251907	|location[302,322]	|
5'GCAAGTCGTCTTTGGCTATTT3'
|x||x||x|||||||||x|||
3'GAAAGTCGAGAAGGAGGAGATTTTAACGTACTTTAAGGAGAAACCGACAAACTTAAGATAGTCACAGTGAACTTAGTTGTT5' ( -19.60[53.70%] )
>Novel13	|clementine0.9_008784m|PACid:19274511	|location[602,622]	|
5'GCAAGTCGTCTTTGGCTATTT3'
x|||x|x||||||||||||x|
3'ACTCTTCCCACTTCCAAACTAACTCGAGCAGGTTAAACAGAAACCGATACAGGCACAAGTAAAGCAGGAGAAGCTTCGTGG5' ( -22.10[60.38%] )
>Novel13	|clementine0.9_001847m|PACid:19278897	|location[2282,2302]	|
5'GCAAGTCGTCTTTGGCTATTT3'
|||x|||x||o||||||x|||
3'CCCGTGATTAGCTTGACATATTGACCAATTCGTACAGAAGGAACCGAAAAAGATGAACCGTTTCTTGTTGACGAAAACCCT5' ( -22.40[62.05%] )
>Novel14	|clementine0.9_005500m|PACid:19251405	|location[888,907]	|
5'GCAAGTCGTCTTTGGCTATT3'
|||x|o||o|x|||||||||
3'TGAGCACGACTGATTAACGCTCCGACAATCCGTGCGGCGGTAACCGATAATGGCTACAACTGTGCCTGCTTCATCAGCCT5' ( -25.20[72.83%] )
>Novel14	|clementine0.9_023201m|PACid:19251907	|location[303,322]	|
5'GCAAGTCGTCTTTGGCTATT3'
|x||x||x|||||||||x||
3'GAAAGTCGAGAAGGAGGAGATTTTAACGTACTTTAAGGAGAAACCGACAAACTTAAGATAGTCACAGTGAACTTAGTTGT5' ( -19.60[55.06%] )
>Novel14	|clementine0.9_000849m|PACid:19252525	|location[2802,2821]	|
5'GCAAGTCGTCTTTGGCTATT3'
|||||x||o|||||o|x|||
3'TTGCACGCCAACGGTTTTCGACTTAAAAGACGTTCCGCGGAAACTGTTAAGGAGGCTCCAGTAAGCCTAGATTAAATTTT5' ( -23.30[65.27%] )
>Novel14	|clementine0.9_004516m|PACid:19253516	|location[523,542]	|
5'GCAAGTCGTCTTTGGCTATT3'
|||||o|x|x||||||o|||
3'CCTGAAACGAATGTATCTTTGTTGAAAAGCCGTTCGGAATAAACCGGTAAGAGATATATATAGAAGTAATCACTTAAGAC5' ( -23.20[66.67%] )
>Novel14	|clementine0.9_011786m|PACid:19254460	|location[67,86]	|
5'GCAAGTCGTCTTTGGCTATT3'
||x|||x||||||||x|x||
3'GACGACGACGAAGAGAACAACATTTTTTGGCGATCAACAGAAACCAACAACTTTTTTGGGTTCACCCAAAAACAACCGCT5' ( -17.90[50.28%] )
>Novel14	|clementine0.9_000016m|PACid:19255909	|location[4647,4666]	|
5'GCAAGTCGTCTTTGGCTATT3'
|x||o||x||||||x|||||
3'GAAGACCAAGTAAAAGGACGACCTATACAACATTTAGAAGAAACGGATAACTGCTAAAGAAAAGTTACAATAGAAATCGT5' ( -16.40[46.07%] )
>Novel14	|clementine0.9_023174m|PACid:19263034	|location[303,322]	|
5'GCAAGTCGTCTTTGGCTATT3'
|x||x||o|||||||||||o
3'GAGAGTTGAGGAGGAGGAGGTTATAACGCACTTTAAGTAGAAACCGATAGTGGTCGGAAAGTCACAGTGAGCTTAGTTGC5' ( -22.70[63.94%] )
>Novel14	|clementine0.9_030584m|PACid:19268770	|location[658,677]	|
5'GCAAGTCGTCTTTGGCTATT3'
o|||||x|o||||||x||||
3'GAACAAAGGAATCTAAATAAACTGCACTTTTGTTCATCGGAAACCAATAATCGTTGGTACAGTGATTGATCTCCGGTCAG5' ( -19.40[55.43%] )
>Novel14	|clementine0.9_034840m|PACid:19268816	|location[661,680]	|
5'GCAAGTCGTCTTTGGCTATT3'
o|||||x|o||||||x||||
3'GAAAGAACAAATCTAAATAAACTACACTTTTGTTCATCGGAAACCAATAATCGCTGGTACAGCGATTGATTTCCGGTTAG5' ( -19.40[55.43%] )
>Novel14	|clementine0.9_008784m|PACid:19274511	|location[603,622]	|
5'GCAAGTCGTCTTTGGCTATT3'
x|||x|x||||||||||||x
3'ACTCTTCCCACTTCCAAACTAACTCGAGCAGGTTAAACAGAAACCGATACAGGCACAAGTAAAGCAGGAGAAGCTTCGTG5' ( -22.10[62.08%] )
>Novel14	|clementine0.9_001847m|PACid:19278897	|location[2283,2302]	|
5'GCAAGTCGTCTTTGGCTATT3'
|||x|||x||o||||||x||
3'CCCGTGATTAGCTTGACATATTGACCAATTCGTACAGAAGGAACCGAAAAAGATGAACCGTTTCTTGTTGACGAAAACCC5' ( -22.40[63.82%] )
>Novel14	|clementine0.9_019456m|PACid:19279359	|location[225,244]	|
5'GCAAGTCGTCTTTGGCTATT3'
|x|x||||||||||x||||x
3'CCCAAACAACTTCTCTTTCTCACGTCAGCGCCTGCAGCAGAAACAGATACTCACCCTAAAATTCTCGTCTTCGATACCGC5' ( -20.70[58.31%] )
>Novel15	|clementine0.9_030410m|PACid:19263257	|location[134,154]	|
5'UGCAACUGUGGUACGGUACCA3'
|||||xx||||o|x|||||||
3'CUUAACUAGGUAACCCUAGGUUGCCGACUCACGUUACCACCGUACCAUGGUGGCAACGUGGUAUCAGGUUCUUAAACUACU5' ( -26.70[65.76%] )
>Novel16	|clementine0.9_000424m|PACid:19254206	|location[4121,4140]	|
5'AGCAAGCAUCCUGGGCUAAU3'
|||||x|||||||||xx||o
3'AAGGUUCGGCGACAGUAGACUGGUUUGGGGUCGUUGGUAGGACCCUUUUGAGCGGAGGAAAGCAUACCAACACAAUUCCA5' ( -26.30[68.49%] )
>Novel16	|clementine0.9_000423m|PACid:19254207	|location[4121,4140]	|
5'AGCAAGCAUCCUGGGCUAAU3'
|||||x|||||||||xx||o
3'AAGGUUCGGCGACAGUAGACUGGUUUGGGGUCGUUGGUAGGACCCUUUUGAGCGGAGGAAAGCAUACCAACACAAUUCCA5' ( -26.30[68.49%] )
>Novel16	|clementine0.9_003608m|PACid:19259100	|location[1021,1040]	|
5'AGCAAGCAUCCUGGGCUAAU3'
|o|x|||x|||||||||||x
3'AACAUUUAAGCUCAUGGUUCUCCUUCCUUCUUGGUCGAAGGACCCGAUUCUCCCACUAAUUUCUUUUCGAGAACAAAAAA5' ( -26.30[69.76%] )
>Novel14	|clementine0.9_006199m|PACid:19281705	|location[1062,1081]	|
5'GCAAGTCGTCTTTGGCTATT3'
x|||||x||||x|||||x||
3'AACCCATCGGTTCACTGAGTGGTTAAACGGGGTTCAACAGATACCGACAATTCGAACTAGGTTCGGGTGGCTTTCAACGT5' ( -20.20[56.90%] )
>Novel17	|clementine0.9_001913m|PACid:19267701	|location[1234,1254]	|
5'UGUGUAUGUUACGUUCAACGU3'
|x||x|||||||||x||||||
3'AAGUAGGGCGUCUGGUAACGGUCUUUGUAAAAACUUACAAUGCACGUUGCAUCAACAGAGGGAGGUUCGUAUAUUGCGUUU5' ( -20.20[60.66%] )
>Novel23	|clementine0.9_000943m|PACid:19275025	|location[2568,2588]	|
5'TTCGGGATTTTAAAGTGCGGG3'
||x||o||||||x|||x||||
3'CTAAAGAACTTCTGTGTTTAATCCACGTGTAAACCTTAAAATATCAGGCCCAACAATAACGAAACTTTATATTCGAGCGCC5' ( -22.20[60.16%] )
>Novel23	|clementine0.9_032867m|PACid:19278029	|location[424,444]	|
5'TTCGGGATTTTAAAGTGCGGG3'
||x||||||||x|||||x||o
3'GTCCCGAGGGTACCAAAAACCCTGGTTTACAAACCCTAAAAGTTCACACCTACCACTGTTAAGTCCCGAAGGTCAGCATCG5' ( -21.40[58.15%] )
>Novel24	|clementine0.9_013393m|PACid:19262254	|location[26,46]	|
5'GTGGATTGGATGCGGATTTGA3'
|x|o|||x||||x||||||||
3'TAACCAAACGCGGATGCCAATCCCAAAAGTCTCTTAAACTACCCCTAAACTACTTTTAAACCCAAAACCTTGCGTA5' ( -19.10[49.23%] )
>Novel24	|clementine0.9_014363m|PACid:19281558	|location[989,1009]	|
5'GTGGATTGGATGCGGATTTGA3'
x|||||||||||xx|||x|||
3'GGTTCGAGGGACTACGTTTGACAACTTGTTAACCTAACCTACTACTACACTTAAGTACCCAGTAAGGAACGGTTTGTTAGA5' ( -22.00[56.85%] )
>Novel24	|clementine0.9_011978m|PACid:19286249	|location[146,166]	|
5'GTGGATTGGATGCGGATTTGA3'
x||||||||||x|x|||||x|
3'GCCGCCGCGCCGTCTAAAGCTCCTAAAAAAGACCTAACCTAAGGCTAAAATCGTCTCACTCTCGCCGCGCACAGAACAGGA5' ( -21.20[54.22%] )
>Novel25	|clementine0.9_031198m|PACid:19252447	|location[8,28]	|
5'GCGTACGAGGAGCCAAGCATA3'
|x||xx||||||||||||||x
3'ACCTCGATGCGTTTATTGCTTCAACAACAACACAACCTCCTCGGTTCGTAAGACGTTG5' ( -28.60[66.20%] )
>Novel25	|clementine0.9_033701m|PACid:19253500	|location[41,61]	|
5'GCGTACGAGGAGCCAAGCATA3'
xx|||x||||||||||||||x
3'ATATCAATGCGTTTATTGGTTTAGCCGCAAGACATCCTCCTCGGTTCGTAAAGTGTTTAAGATTTTGTTGTCATTGTTACG5' ( -31.50[72.75%] )
>Novel26	|clementine0.9_027944m|PACid:19260635	|location[198,218]	|
5'TTTGACTACAATTGCATGACA3'
|||||||x|||x|||x||x||
3'CGGCCTCATCAGTCGACTTAAAAAAAAACGAAACTGAGGTTCACGAACAGTTGAAGAAATTAACTGGATTTAACGAATAAT5' ( -15.10[46.46%] )
>Novel26	|clementine0.9_000069m|PACid:19272713	|location[1130,1150]	|
5'TTTGACTACAATTGCATGACA3'
|||||x|||||o|ox||||||
3'GATTCGAGAGTTACGGGACGACGAGGAAAAAAACTTATGTTGATTTACTGTTCAGACAACGTCTACGTTTAAGGTACGCGC5' ( -18.20[56.00%] )
>Novel26	|clementine0.9_033425m|PACid:19273429	|location[140,160]	|
5'TTTGACTACAATTGCATGACA3'
||||||x|x|x||||||||x|
3'GGGGTTCACGAACACTCGATATTTTAAAAGAAACTGTTATCAACGTACTTTTATGAGATCCGAGCCAAAGTAATGGAACTG5' ( -16.50[50.77%] )
>Novel26	|clementine0.9_033565m|PACid:19279099	|location[589,609]	|
5'TTTGACTACAATTGCATGACA3'
|||||||x|||||x|||x||x
3'TTGTAGGAGTCTCTTGAGAAGTTAACGTCTAAACTGACGTTAAAGTAGTGGTCACAAATTCGGATAGTCTGCGAAAAGATC5' ( -16.90[52.32%] )
>Novel26	|clementine0.9_008093m|PACid:19286907	|location[1140,1160]	|
5'TTTGACTACAATTGCATGACA3'
|||||xx||x|||x|||||||
3'CCGTTTGACAAGTCGTATTGTGCTCTCAACAAACTATTGGTAAAGTACTGTCTATAGAGTAACAGGTGACTTTCAACTACA5' ( -14.10[43.93%] )
>Novel26	|clementine0.9_008606m|PACid:19286908	|location[1098,1118]	|
5'TTTGACTACAATTGCATGACA3'
|||||xx||x|||x|||||||
3'CCGTTTGACAAGTCGTATTGTGCTCTCAACAAACTATTGGTAAAGTACTGTCTATAGAGTAACAGGTGACTTTCAACTACA5' ( -14.10[43.93%] )
>Novel27	|clementine0.9_002420m|PACid:19255038	|location[550,571]	|
5'TCGGACCAGGCTTCATTCCCCT3'
o||||||||||||||||||xxx
3'GTACTCTTTATCGTTGCTAAGGTTGCCTTAGGCCTGGTCCGAAGTAAGGTCCGTAAACCTGGGTGAGTTGTCGTCAAGGTCA5' ( -38.20[81.45%] )
>Novel27	|clementine0.9_002189m|PACid:19281775	|location[893,914]	|
5'TCGGACCAGGCTTCATTCCCCT3'
|x||x|||o||||||||||x||
3'TATGAACCATGTTTGAAAAGAGAAGACCCCATCCAGGTTCGAAGTAAGGCGAATACAAGATCGCATGAACCGGATTCTATAG5' ( -28.00[60.22%] )
>Novel27	|clementine0.9_002251m|PACid:19286208	|location[574,595]	|
5'TCGGACCAGGCTTCATTCCCCT3'
o|||||||||||||||o||xx|
3'ACGCCCTTTGTCGTTGTTATGGTTATCTTAGGCCTGGTCCGAAGTAGGGTTAGTAGACCTGGGTCAGCTGTCGTCAAGGTCA5' ( -37.70[80.38%] )
>Novel28	|clementine0.9_027874m|PACid:19264334	|location[468,488]	|
5'TCGCTTGGTGCAGGTCGGGAA3'
o||||||o|||||x|||||x|
3'AATTCTTGGTCTTCGACGTACAGGCGAACTACGTCGAGCCCATATCAGGAAGAGTAAATTCAAAGGAAAATTC5' ( -35.20[78.75%] )
>Novel28	|clementine0.9_001756m|PACid:19276763	|location[2361,2381]	|
5'TCGCTTGGTGCAGGTCGGGAA3'
|||x||o|||||||xx|||||
3'TGTTATAGCCCCTCGAGGTACCGTCAATATAGCAAATCACGTCCCTCCCTTAAACGTTGGTTTTGTTGAAGTCAAGGTGCA5' ( -28.40[63.82%] )
>Novel28	|clementine0.9_001060m|PACid:19285407	|location[401,421]	|
5'TCGCTTGGTGCAGGTCGGGAA3'
|x||||||||x||x|||||||
3'AGTAGTGGGGTCTACTTTTTCCTCAACCCCAACGAACCACATCGAGCCCTTAAACACTTCTAGACCAACCCGGTGGTCTTA5' ( -30.50[68.69%] )
>Novel29	|clementine0.9_032945m|PACid:19255341	|location[75,96]	|
5'TTGGACAGAGAAATCACGGTCA3'
x|||||||||||||||x||||x
3'TTTCGACATCTTTAGTTAAAGAAACTACCATACCTGTCTCTTTAGTCCCAGGTCGGAGAAGAAGAAGTCATCTGCTTACTAA5' ( -33.20[83.21%] )
>Novel29	|clementine0.9_019350m|PACid:19255919	|location[741,762]	|
5'TTGGACAGAGAAATCACGGTCA3'
||x|||||||x||||||o|||x
3'AATGGTTTCAAACTGTCTCATTAGTGTCAGGAATCTATGCTAGAAGCTGACTCTGCAGTCG5' ( -28.30[71.28%] )
>Novel29	|clementine0.9_015020m|PACid:19263499	|location[339,360]	|
5'TTGGACAGAGAAATCACGGTCA3'
||||||||x||x|||||x|x||
3'TAGTAGTAGATGAGGTGTTAGAGCTTAAAGAACCTGTCCCTGTAGTGGCTGTAGACAATCGTGGGCGCCCAGCAAATTAAGA5' ( -23.69[59.23%] )
>Novel29	|clementine0.9_017397m|PACid:19263502	|location[201,222]	|
5'TTGGACAGAGAAATCACGGTCA3'
||||||||x||x|||||x|x||
3'TAGTAGTAGATGAGGTGTTAGAGCTTAAAGAACCTGTCCCTGTAGTGGCTGTAGACAATCGTGGGCGCCCAGCAAATTAAGA5' ( -23.69[59.23%] )
>Novel29	|clementine0.9_023974m|PACid:19281213	|location[87,108]	|
5'TTGGACAGAGAAATCACGGTCA3'
o|||||||||||||||||||||
3'CTGTGTAAATCGACATACGAAAAATGAACCGACCTGTCTCTTTAGTGCCAGTTCAGAGAAGAACAAGTCCTTTGCTAACTAC5' ( -39.30[99.24%] )
>Novel29	|clementine0.9_030420m|PACid:19281261	|location[75,96]	|
5'TTGGACAGAGAAATCACGGTCA3'
||xo|||||||||o||||||||
3'TTTCGATATTTTTAGTTAAAGGAACTAGCAAAGTTGTCTCTTTGGTGCCAGTTCGGAGAAGAAGAAGTCCTCTAGTTACTAA5' ( -33.20[83.21%] )
>Novel29	|clementine0.9_025723m|PACid:19283195	|location[296,317]	|
5'TTGGACAGAGAAATCACGGTCA3'
|||x|||||x|||x|x||||||
3'CAACCTTAGACCAACGGTGGTCAACGTTAAAACATGTCTATTTTGGGCCAGTATTCCCGTGACTAGGGTCGTTGATATGGTC5' ( -21.40[53.50%] )
>Novel29	|clementine0.9_015047m|PACid:19284024	|location[75,96]	|
5'TTGGACAGAGAAATCACGGTCA3'
||||||||||x||o||x|||||
3'TTTCGACATTTTTAGTTAAAGGAACTAGCAAACCTGTCTCCTTGGTCCCAGTTCGGAGAAGAAGAAGTCCTCTAGTTACTAA5' ( -29.20[73.18%] )
>Novel29	|clementine0.9_009148m|PACid:19284152	|location[627,648]	|
5'TTGGACAGAGAAATCACGGTCA3'
||||||||||x|xx|||x||||
3'TTGACTATATATTCTTGGGAGAGCCCAGGTAACCTGTCTCGTATGTGACAGTGGTCCAGGGTTCAGTGTGTTGGAGCAATGA5' ( -25.40[63.98%] )
>Novel30	|clementine0.9_001687m|PACid:19277814	|location[2762,2784]	|
5'AAGCCAAAATGACACCCTTTCCT3'
||||||||xxx|||||x||||||
3'TTTATTTAATTTTCTTCTTCTCTGATCTCTTTCGGTTTCTGTGTGGAAAAGGAGATGAGCAAAGGCTGCAAGTCAACGGTATA5' ( -25.30[62.78%] )
>Novel31	|clementine0.9_028241m|PACid:19251330	|location[299,321]	|
5'AAGGATGTATCTTTTGTCTTTGA3'
|||o||||x||||o|||||x|||
3'ACGTCGACGACTTCGTATTAAATGAGGGTATTCTTACAGAGAAGACAGACACTTTCATCATCGTTTACCACCTTCTTCTCCTT5' ( -24.20[69.94%] )
>Novel31	|clementine0.9_001295m|PACid:19263464	|location[1446,1468]	|
5'AAGGATGTATCTTTTGTCTTTGA3'
|||||x|ox||||||||||||x|
3'GTGGTTGGCGAAGTTGAAACATGTCTAGCTTTCCTTCGAAGAAAACAGAAAATTTTGTTAGTTGGTCCATTAGGAGGGATTGT5' ( -22.20[65.29%] )
>Novel31	|clementine0.9_030774m|PACid:19274719	|location[161,183]	|
5'AAGGATGTATCTTTTGTCTTTGA3'
||||||||||||x||||xo||o|
3'GGCTGGCATCATAAGTGGAAGTCTTCTATTTTCCTACATAGACAACAAGAATTTGCTAGCTACTGTAAGTAACAGTTTAAGAT5' ( -22.00[64.71%] )
>Novel31	|clementine0.9_027984m|PACid:19281727	|location[266,288]	|
5'AAGGATGTATCTTTTGTCTTTGA3'
||||||||x||x||||o|x||||
3'AAGGAGGTTCGTAAAGAGTAATCTATCTACTTCCTACAAAGCAAACGGTAACTTGTCTCTCCTCTGAACAAAGTATTCGAAGA5' ( -21.10[62.06%] )
>Novel31	|clementine0.9_030987m|PACid:19284661	|location[1499,1521]	|
5'AAGGATGTATCTTTTGTCTTTGA3'
||||x|||x||||x|x|||||||
3'TGAACGTAACGACTGAAGTCCCCATTATCGTTCCAACAGAGAATAAAGAAACTGATTTGGGTAATTACGTATAAATCGTAAGC5' ( -18.20[52.60%] )
>Novel33	|clementine0.9_013032m|PACid:19261394	|location[65,85]	|
5'CAGCCAAGGATGACTTGCCGG3'
||ox|xx||||||||||||||
3'GTAATTCGGTTTTGAGTAGCCAGAGATCCGGTTTGACCCTACTGAACGGCCACTTCTTTGTATCTTTTTATGGCTAGTTGT5' ( -34.00[76.06%] )
>Novel33	|clementine0.9_003137m|PACid:19265016	|location[1141,1161]	|
5'CAGCCAAGGATGACTTGCCGG3'
|x|||||o|||||||x||||x
3'CGGTAAGTTCAACCGTGCATGATGTTGTTCGACGGTTTCTACTGACCGGCGTTATCGGGCATACCTCAGTTGTCGTGTAAG5' ( -32.00[73.73%] )
>Novel33	|clementine0.9_028089m|PACid:19273661	|location[758,778]	|
5'CAGCCAAGGATGACTTGCCGG3'
||ox||||xx|||||||||||
3'ACAGTTTAAAATTCACTAATCGGTACCGACGTTAGTTCGAACTGAACGGCCACGGACCTCCCGGCATATCGTTCATGGGAG5' ( -28.74[65.62%] )
>Novel33	|clementine0.9_000669m|PACid:19283419	|location[611,631]	|
5'CAGCCAAGGATGACTTGCCGG3'
x||||||||x||x|||||||o
3'GTAAGTGGAAAAGTAGGAATATGTGTTGGACTCGGTTCCAACAGAACGGCTGTGGCGGGTACGGCTGATTCCCATAGTGTG5' ( -28.80[65.16%] )
>Novel34	|clementine0.9_003605m|PACid:19255460	|location[410,430]	|
5'TGAAGCTGCCAGCATGATCTA3'
o||||||||x||||o||||x|
3'GCAACACTGGCTTCAATTGTTCGGGTCTACGCTTCGACGTTCGTGCTAGTTTATGGAGGGGTATTCAGACGGTGAGTATTA5' ( -30.40[76.77%] )
>Novel34	|clementine0.9_001914m|PACid:19256853	|location[2427,2447]	|
5'TGAAGCTGCCAGCATGATCTA3'
xx|||||||||||x||||||x
3'TCTTCTTGTAGTAAGAGGGCCAGTTGTTTATGTTCGACGGTCGGACTAGAGACTCCCAGGAGATCAACCGGAAGCTCCGGT5' ( -31.00[77.50%] )
>Novel34	|clementine0.9_013705m|PACid:19257860	|location[563,583]	|
5'TGAAGCTGCCAGCATGATCTA3'
|xx||||||||||x||||x||
3'TATCAGGGGAATCGGGGACGAGGGAGGTATAACTCGACGGTCGAACTATATAAGGACACATTATTGGTATATAAACGTTCA5' ( -25.20[63.32%] )
>Novel34	|clementine0.9_030088m|PACid:19258818	|location[1183,1203]	|
5'TGAAGCTGCCAGCATGATCTA3'
x||||||||x|||x||||x||
3'AGGGACAAATAAGAACCCTGAGCTCTTGAGTCTTCGACGTTCGAACTATATTTACCATAGAGGTGGAGGAACATCGACAAC5' ( -22.20[55.64%] )
>Novel34	|clementine0.9_002345m|PACid:19259828	|location[1037,1057]	|
5'TGAAGCTGCCAGCATGATCTA3'
||||ox|x||||x||||||||
3'ATTCTGGTAAAAATTATGGTTATAGACGGAACTTTTAAGGTCTTACTAGATATTAGTGTCGTAAGCAATAATGTCATAGGT5' ( -19.30[48.25%] )
>Novel34	|clementine0.9_015998m|PACid:19266591	|location[20,40]	|
5'TGAAGCTGCCAGCATGATCTA3'
|||||x||x|||||xx|||||
3'GTACTATCTAAGGAAACTTGTACGGTAGACACTTCAACTGTCGTTATAGATAGTTTGCTTAACAGCGGTA5' ( -18.00[45.34%] )
>Novel34	|clementine0.9_002677m|PACid:19272385	|location[1297,1317]	|
5'TGAAGCTGCCAGCATGATCTA3'
||||o||||||xx|||||||x
3'TTCCGGATTCTATTTGCACGACCTTTACTAACTTTGACGGTGATACTAGAAATTAGAAAAGAAACATAAGTTTACGAATTG5' ( -27.30[68.25%] )
>Novel34	|clementine0.9_000231m|PACid:19277260	|location[1091,1111]	|
5'TGAAGCTGCCAGCATGATCTA3'
||xx|||||||||||x|o|||
3'CTTTAAGGAGTTGACTAAATAGTGGTAGGGACCCCGACGGTCGTAGTGGATAGAAGGGAAATACCTGGAGGACGTCGGTAA5' ( -28.90[72.25%] )
>Novel34	|clementine0.9_000363m|PACid:19277261	|location[473,493]	|
5'TGAAGCTGCCAGCATGATCTA3'
||xx|||||||||||x|o|||
3'CTTTAAGGAGTTGACTAAATAGTGGTAGGGACCCCGACGGTCGTAGTGGATAGAAGGGAAATACCTGGAGGACGTCGGTAA5' ( -28.90[72.25%] )
>Novel34	|clementine0.9_002462m|PACid:19280882	|location[1279,1299]	|
5'TGAAGCTGCCAGCATGATCTA3'
x||||||||x|||x||||x||
3'AGGGAAGAACAAGAACCCTGAGAGCTTGAGTCTTCGACGTTCGAACTATATTTACTATAGAGGTGGAGGAACATCGACAAC5' ( -22.20[55.64%] )
>Novel34	|clementine0.9_000567m|PACid:19285574	|location[1604,1624]	|
5'TGAAGCTGCCAGCATGATCTA3'
|||x|||x||||||xx|||||
3'GATAGCAAAATCATGATGTATTTAATAAGAACTACGAAGGTCGTCGTAGATGTGGTAGTCATCGTCCTTAGTTGAACCCTC5' ( -21.20[53.13%] )
>Novel34	|clementine0.9_001909m|PACid:19286084	|location[2430,2450]	|
5'TGAAGCTGCCAGCATGATCTA3'
xx|||||||||||x||||||x
3'TCTTCATGTAGTAAGAGGGCCAGTTGCTTATGTTCGACGGTCGGACTAGAGTCCCCCAGGAGGTTTACCGGAAGTTCCGGT5' ( -31.00[77.69%] )
>Novel34	|clementine0.9_002376m|PACid:19286943	|location[2277,2297]	|
5'TGAAGCTGCCAGCATGATCTA3'
xx|||||||||||x|||||||
3'TCTTCGTGCAGTAAGAGGGACAGCTGCTTATGTTCGACGGTCGGACTAGATTCTCCCAGAAGTTTGAAGGGGAGTTAAGGT5' ( -31.40[78.70%] )
>Novel34	|clementine0.9_003435m|PACid:19286944	|location[1965,1985]	|
5'TGAAGCTGCCAGCATGATCTA3'
xx|||||||||||x|||||||
3'TCTTCGTGCAGTAAGAGGGACAGCTGCTTATGTTCGACGGTCGGACTAGATTCTCCCAGAAGTTTGAAGGGGAGTTAAGGT5' ( -31.40[78.70%] )
>Novel34	|clementine0.9_007426m|PACid:19286946	|location[1341,1361]	|
5'TGAAGCTGCCAGCATGATCTA3'
xx|||||||||||x|||||||
3'TCTTCGTGCAGTAAGAGGGACAGCTGCTTATGTTCGACGGTCGGACTAGATTCTCCCAGAAGTTTGAAGGGGAGTTAAGGT5' ( -31.40[78.70%] )
>Novel35	|clementine0.9_007918m|PACid:19265581	|location[175,195]	|
5'GTGCTCTCTACCATTGTCATA3'
||||||||x|||x||o|x|||
3'GCTCCCAACGCTCACTGATTTCACAACCTACACGAGAGCTGGAAATACTATAAATTATTCAAAATTTCGTGTAGGTTTTAC5' ( -21.40[55.87%] )
>Novel35	|clementine0.9_011823m|PACid:19269777	|location[418,438]	|
5'GTGCTCTCTACCATTGTCATA3'
||o|||o||||||x|||||x|
3'ACGAGGACGACCGTTTATTCTTCGTTGGCACATGAGGGATGGTTACAGTTTCATTGACTTTGATTGGTGTAATCCTTTACT5' ( -30.30[79.53%] )
>Novel35	|clementine0.9_007555m|PACid:19270717	|location[784,804]	|
5'GTGCTCTCTACCATTGTCATA3'
x||||||xo|x||||||||||
3'TCGTAGAAACTTAAGGTAGAGTCGCTCATTAACGAGACGTAGTAACAGTATGAGTCCTAGTTTAAGAACAGAAAACGACAA5' ( -21.70[57.56%] )
>Novel35	|clementine0.9_031745m|PACid:19275745	|location[64,84]	|
5'GTGCTCTCTACCATTGTCATA3'
|||x||||o||||||x||||x
3'CCCTAATCTACAACAAGAAAGTAAATACCTCACTAGAGGTGGTAAAAGTAGTAACAAAAGAAAACTCTATCCGAAGTGAAA5' ( -24.40[64.72%] )
>Novel35	|clementine0.9_036014m|PACid:19276326	|location[2692,2712]	|
5'GTGCTCTCTACCATTGTCATA3'
|||x||||||x|||x|||||x
3'AGTATACTTAACTGTTTTCAAAACCTTCACCAGAGATTGTACCAGTAAACCGGTCTGGTTTGACGAGGTGGTTCGAAC5' ( -19.90[52.65%] )
>Novel35	|clementine0.9_030583m|PACid:19278072	|location[2397,2417]	|
5'GTGCTCTCTACCATTGTCATA3'
o|||||||||x||||x|||x|
3'ACCGGAGAATTAAACAATATACTCTCCAGGTACGAGAGATAGTAAAAGTTTAATCTTTTTGAGGAGCCATATCTTGGACTA5' ( -21.50[56.14%] )
>Novel35	|clementine0.9_024320m|PACid:19280269	|location[169,189]	|
5'GTGCTCTCTACCATTGTCATA3'
o|xx||||o||||||||||||
3'GTTCAGTCGATGTAACGACTGTAGTTTAAGTAGTAGAGGTGGTAACAGTATTTTCGGTAGGAGTAGAACTACGACCGACTC5' ( -26.60[69.63%] )
>Novel35	|clementine0.9_028338m|PACid:19285909	|location[1161,1181]	|
5'GTGCTCTCTACCATTGTCATA3'
x|||||||o||x|||||||x|
3'ATGTTGTCATGTAGGACTTTAAGTTCCGGGAACGAGAGGTGATAACAGTTTTGTTCTCGAACGAAGGGTTGTATTAACCTT5' ( -26.20[68.59%] )
>Novel35	|clementine0.9_035151m|PACid:19285934	|location[4431,4451]	|
5'GTGCTCTCTACCATTGTCATA3'
x||||||||||x|||||||x|
3'ATGTTGTCGTGTAGGACTTTAAGTTCCGGGAACGAGAGATGATAACAGTTTTGTTCTCGAACGAAGGGTTGTATTAACCTT5' ( -26.50[69.37%] )
>Novel35	|clementine0.9_000029m|PACid:19285957	|location[4569,4589]	|
5'GTGCTCTCTACCATTGTCATA3'
x|||||||||xx|||||||x|
3'ATGTTATCGTGTAGGACTTTAAGTTCCGGGAACGAGAGATTATAACAGTTTTGTTCTCGAACGAAGGGCTGTATTAACCTT5' ( -22.90[59.95%] )
>Novel35	|clementine0.9_000031m|PACid:19286191	|location[4515,4535]	|
5'GTGCTCTCTACCATTGTCATA3'
x||||||||||x|||||||xx
3'ATATTGTCGTGTAGGACTTTAAGTTCCGGGAACGAGAGATGATAACAGTCATGTTCTCGAACGAAGGGCTGCATTAACCTT5' ( -26.40[69.11%] )
>Novel35	|clementine0.9_033352m|PACid:19286644	|location[1030,1050]	|
5'GTGCTCTCTACCATTGTCATA3'
x||||x|||||||x|o|||||
3'TTTAAGTGTTAGGTAGTAGACCTTTCAGTAGACGAAAGATGGTTATAGTATTGGGTGTAACATTAAAACAACTCGGCAGCA5' ( -23.50[61.52%] )
>Novel36	|clementine0.9_001381m|PACid:19253476	|location[26,46]	|
5'TTGTGCTGAGCACCGGATCAA3'
xx||||x||||||||o|||||
3'GTCGTAACTGTTTGTAGTTTTATAATAGGCTTCACGTCTCGTGGCTTAGTTAACTTAGCCATAGCATTGAGAGGTA5' ( -31.40[77.15%] )
>Novel36	|clementine0.9_004549m|PACid:19254812	|location[1407,1427]	|
5'TTGTGCTGAGCACCGGATCAA3'
|||||||||x|||x|o||x||
3'TAGGTAAAGAGGGGAACAAGGTGATCAAAGAACACGACTAGTGACTTATTTCGGGCTCCTCAAAACATTACATCTAAATGG5' ( -20.00[49.02%] )
>Novel36	|clementine0.9_008231m|PACid:19269968	|location[230,250]	|
5'TTGTGCTGAGCACCGGATCAA3'
o||||x|||||||xx||||||
3'GGCGTGGCACGGGTGGTAGAGGACTTGCTTGACACTACTCGTGCGCTAGTTTTATAAACACACCAAGGAATTGATTACATC5' ( -23.00[56.51%] )
>Novel37	|clementine0.9_023713m|PACid:19260536	|location[433,453]	|
5'AACAAGCGTGTAGATCAGCTG3'
|x||xx||||o||||||||||
3'GGTACGGCGTAGAAGTTGGGGCCGTACCTATCGTGGGCACGTCTAGTCGACGCAGCGCGAGTGTTAATAACAGTATTGAAG5' ( -28.60[75.46%] )
>Novel37	|clementine0.9_000575m|PACid:19263695	|location[2758,2778]	|
5'AACAAGCGTGTAGATCAGCTG3'
x||x|||x||||||||||x||
3'GGAGACTCGAGAACGACATAAACCGACATGGTGATCGGACATCTAGTCTACGTCGTGAGACCGTTGGACTAACCCAACACC5' ( -23.00[60.69%] )
>Novel37	|clementine0.9_010162m|PACid:19281747	|location[76,96]	|
5'AACAAGCGTGTAGATCAGCTG3'
|x|||||x|||||||||ox||
3'CTTGGAGAGCTAGTGTGCGAACAGTTATGGTGGTTCGAACATCTAGTTCACAGGCCACCACCAGCTGAAAGGTCTCAGCTG5' ( -22.30[58.38%] )
>WT1-m017	|clementine0.9_002794m|PACid:19253206	|location[1243,1263]	|
5'TTTAAAATCACACGGCTTTAA3'
x|o||||||||x|||||||||
3'GCGTTTGGAGCAGGTCATAAAGAGGAACCCTAGTTTTAGTGAGCCGAAATTCAGGGAGTTATAACTTCGTACGAACGGTTG5' ( -23.40[81.82%] )
>WT1-m017	|clementine0.9_033644m|PACid:19253506	|location[2554,2574]	|
5'TTTAAAATCACACGGCTTTAA3'
|||||x||||x||ox||||||
3'ATTTAGAGGACACGTCTTCGAACTTTCAAAAAATTCTAGTATGTAGAAATTTATAACATTGACCCCTTTGTAATGTTATAA5' ( -10.70[36.90%] )
>WT1-m017	|clementine0.9_001283m|PACid:19273793	|location[1359,1379]	|
5'TTTAAAATCACACGGCTTTAA3'
||||||x|||||x|||||xx|
3'TTTCTTGGAAGGTGTACTAACTCACTTTATAAATTTCAGTGTTCCGAATGTTCTAAAGGATCGAGAACTCCGTATTCGGGA5' ( -16.40[56.94%] )
>WT1-m017	|clementine0.9_005347m|PACid:19281285	|location[244,264]	|
5'TTTAAAATCACACGGCTTTAA3'
|||||x||||||x|||||x||
3'AACAAGGACTGTTCCTCATATTAGTGACATAAATTGTAGTGTCCCGAATTTGTGAAATCGAAATCCGAGTCTTCCAAGTTG5' ( -16.60[57.64%] )
>Novel48	|clementine0.9_003379m|PACid:19254938	|location[1328,1349]	|
5'CAATCGATGGATTGGATATGGA3'
x||||x||||||||x||||x||
3'AGAGCATTTGCTAAATAAAGCTCTTGACAACTTAGGTACCTAACGTATAGCTGTTATATAGAACACACGTCTACTGACTGAC5' ( -21.80[57.37%] )
>Novel48	|clementine0.9_002827m|PACid:19258257	|location[1986,2007]	|
5'CAATCGATGGATTGGATATGGA3'
|x|||||||||||o|x|x||||
3'CTTGGTCATACGGTCTCGAGCACCACAGTCGGTAGCTACCTAATCGAAACCTTAGTGTTCGGCAGGAAAACCGGTTTTGAAC5' ( -24.60[65.95%] )
>Novel48	|clementine0.9_032243m|PACid:19268397	|location[6,27]	|
5'CAATCGATGGATTGGATATGGA3'
x|||||||||||||||||||||
3'TAACCTAACCTAACTTTTAAACTATTAGGCTTTAGCTACCTAACCTATACCTAGATA5' ( -34.80[93.05%] )
>Novel49	|clementine0.9_001706m|PACid:19258863	|location[714,737]	|
5'ACCCAAATCACACAATCAAAGTTT3'
|||||||||||||||||||||||x
3'AAAAGTTCAGCGTCCAGAAAACTTTGATGATGGGTTTAGTGTGTTAGTTTCAACCAACCTGAGAGCTCTTTAAATAACAACTAT5' ( -36.40[97.85%] )
>Novel49	|clementine0.9_001861m|PACid:19258864	|location[624,647]	|
5'ACCCAAATCACACAATCAAAGTTT3'
x|||||||||||||||||||oo|x
3'AAAAGCTCAGCGTTCAGGAAACTTTGATGCCGGGTTTAGTGTGTTAGTTTTGACCAACCTGAGAGTTCTTTAAATAACAACTAT5' ( -30.70[83.88%] )
>Novel49	|clementine0.9_034602m|PACid:19258865	|location[342,365]	|
5'ACCCAAATCACACAATCAAAGTTT3'
|||||||||||||||||||||||x
3'AAAAGTTCAGCGTCCAGAAAACTTTGATGATGGGTTTAGTGTGTTAGTTTCAACCAACCTGAGAGCTCTTTAAATAACAACTAT5' ( -36.40[97.85%] )
>Novel49	|clementine0.9_035936m|PACid:19258874	|location[414,437]	|
5'ACCCAAATCACACAATCAAAGTTT3'
|||||||||||||||||||||||x
3'AAAAGTTCAGCGTCCAGAAAACTTTGATGATGGGTTTAGTGTGTTAGTTTCAACCAACCTGAGAGCTCTTTAAATAACAACTAT5' ( -36.40[97.85%] )
>Novel49	|clementine0.9_001880m|PACid:19258879	|location[609,632]	|
5'ACCCAAATCACACAATCAAAGTTT3'
|||||x||||||||||x|||ox||
3'AAAAGTTCAGCGTCTAGAAAACTGTGATCCTGGGTATAGTGTGTTAATTTTCAACCTGAGACTTCTTTCAATAACACCTATACT5' ( -23.80[65.03%] )
>Novel49	|clementine0.9_035932m|PACid:19258885	|location[618,641]	|
5'ACCCAAATCACACAATCAAAGTTT3'
||||||||||||||||||||o|ox
3'AAAAGTTAGACGTCCAGAAAACTGTGATGTTGGGTTTAGTGTGTTAGTTTTAGTCTACCTGAGAGTTCTTTAAATAACAACTAA5' ( -33.80[92.35%] )
>Novel49	|clementine0.9_001826m|PACid:19258886	|location[624,647]	|
5'ACCCAAATCACACAATCAAAGTTT3'
||||||||||||||||||||||||
3'AAAAGTTCAGCGTCCAGAAAACTTTGATGCTGGGTTTAGTGTGTTAGTTTCAAACACCCTGAGAGTTCTTTAAATAACAACTAT5' ( -36.60[100.00%] )
>Novel49	|clementine0.9_029016m|PACid:19258893	|location[609,632]	|
5'ACCCAAATCACACAATCAAAGTTT3'
|||||||||x|||||||||||||x
3'AAAAGCTCAGCGTCCAGAAAACTTTGATGTTGGGTTTAGCGTGTTAGTTTCAACCAACCTGAGAGCTCTTTAAATAACAACTAT5' ( -31.90[87.16%] )
>Novel49	|clementine0.9_003228m|PACid:19258899	|location[624,647]	|
5'ACCCAAATCACACAATCAAAGTTT3'
x|||||||||||||||||||oo|x
3'AAAAGCTCAACGTTCAGGAAACTTTGATGCCGGGTTTAGTGTGTTAGTTTTGACCAAGCTGAGAGTTCTTTAAATAACAACTAT5' ( -30.70[83.88%] )
>Novel49	|clementine0.9_002880m|PACid:19258900	|location[435,458]	|
5'ACCCAAATCACACAATCAAAGTTT3'
|||||||||||||||||||||||x
3'AAAAGTTCAGCGTCCAGAAAACTTTGATGATGGGTTTAGTGTGTTAGTTTCAACCAACCTGAGAGCTCTTTAAATAACAACTAT5' ( -36.40[97.85%] )
>Novel49	|clementine0.9_030019m|PACid:19258901	|location[624,647]	|
5'ACCCAAATCACACAATCAAAGTTT3'
|||||||||||||||||||||||x
3'AAAAGTTCGGCGTCCAGAAAACTTTGATGCTGGGTTTAGTGTGTTAGTTTCAACAAAACTGAGAGTTCTTTAAATAACAACTAT5' ( -35.80[97.81%] )
>Novel49	|clementine0.9_003630m|PACid:19258902	|location[66,89]	|
5'ACCCAAATCACACAATCAAAGTTT3'
|||||||||||||||||||||||x
3'AAAAGTTCGGCGTCGAGAAAACTTTGATGCTGGGTTTAGTGTGTTAGTTTCAACAAAACTAAGAGTTCTTTAAATAACAACTAT5' ( -35.80[97.81%] )
>Novel49	|clementine0.9_034317m|PACid:19258910	|location[612,635]	|
5'ACCCAAATCACACAATCAAAGTTT3'
|||||||||||||||||||||||x
3'AAAAGTTCAGCGTCCAGAAAACTTTGATGTTGGGTTTAGTGTGTTAGTTTCAACTAACCTAAGAGTTCTTTAAATAACAACTAT5' ( -35.80[98.08%] )
>Novel49	|clementine0.9_028595m|PACid:19258915	|location[624,647]	|
5'ACCCAAATCACACAATCAAAGTTT3'
x|||||||||||||||||||oo|x
3'AAAAGCTCAACGTTCAGGAAACTTTGATGCCGGGTTTAGTGTGTTAGTTTTGACCAACCTGAGAGTTCTTTAAATAACAACTAT5' ( -30.70[83.88%] )
>Novel49	|clementine0.9_030953m|PACid:19258920	|location[609,632]	|
5'ACCCAAATCACACAATCAAAGTTT3'
||||||||||||x||||||||||x
3'AAAAGCTCAGCGCCCAGAAAACTTTGATGATGGGTTTAGTGTTTTAGTTTCAACCAAGCTGAGAGCTCTTTAAATAACAACTAT5' ( -30.40[81.72%] )
>Novel49	|clementine0.9_028165m|PACid:19258921	|location[498,521]	|
5'ACCCAAATCACACAATCAAAGTTT3'
|||||||||||||||||||||||x
3'AAAAGCTCAGCGTCCAGAAAACTTTGATGATGGGTTTAGTGTGTTAGTTTCAACCAACCTGAGAGCTCTTTAAATAACAACTAT5' ( -36.40[97.85%] )
>Novel49	|clementine0.9_033931m|PACid:19258922	|location[612,635]	|
5'ACCCAAATCACACAATCAAAGTTT3'
||||||||||||xx||||||||ox
3'GAGAGTTCAACGTACAGAAATCTCTGGTGGTGGGTTTAGTGTTGTAGTTTCAGCAAACCGCATAGTTACTTGAACAACAACTAA5' ( -29.20[78.49%] )
>Novel49	|clementine0.9_001874m|PACid:19258926	|location[624,647]	|
5'ACCCAAATCACACAATCAAAGTTT3'
|||||||||||||||||||||||x
3'AAAAGTTCAGCGTCCAGAAAACTTTGATGCTGGGTTTAGTGTGTTAGTTTCAACCACCCTGAGAGTTCTTTAAATAACAACTAT5' ( -35.80[97.81%] )
>Novel49	|clementine0.9_033839m|PACid:19259251	|location[630,653]	|
5'ACCCAAATCACACAATCAAAGTTT3'
||||||||||||x|||||||o|o|
3'AAAAGTTCGACGTCCAGAAAACTGTGGTGTTGGGTTTAGTGTCTTAGTTTTAGACAACCTAATAGTTGTTTAAATAATAACTAA5' ( -28.40[77.60%] )
>Novel49	|clementine0.9_001864m|PACid:19259631	|location[627,650]	|
5'ACCCAAATCACACAATCAAAGTTT3'
||||||||||||x|||||||o|o|
3'AAAAGTTCGACGTCCAGAAAACTGTGGTGTTGGGTTTAGTGTCTTAGTTTTAGACAACCTAATAGTTGTTTAAATAATAACTAA5' ( -28.40[77.60%] )
>Novel49	|clementine0.9_001983m|PACid:19259989	|location[630,653]	|
5'ACCCAAATCACACAATCAAAGTTT3'
||||||||||||x|||||||o|o|
3'AAAAGTTCGGCTTCCAGAAACCTGTGGTGTTGGGTTTAGTGTATTAGTTTTAGACAACCTAATAGTTGTTTAAATAATAACTAA5' ( -28.40[77.60%] )
>Novel49	|clementine0.9_033949m|PACid:19266110	|location[603,626]	|
5'ACCCAAATCACACAATCAAAGTTT3'
|||x|||||||x|x|||||||||x
3'AGTTATAAATAATGTAGACACACGCTGAGTTGGTTTTAGTGGGCTAGTTTCAATGCGGGCCGTAACGACTTGAACACCAACTCC5' ( -20.40[55.59%] )
>Novel49	|clementine0.9_032368m|PACid:19269524	|location[624,647]	|
5'ACCCAAATCACACAATCAAAGTTT3'
|||||||||||||||||||||||x
3'AAAAGTTCAGCGTCCAGAAAACTTTGATGATGGGTTTAGTGTGTTAGTTTCAACCAACCTGAGAGCTCTTTAAATAACAACTAT5' ( -36.40[97.85%] )
>Novel49	|clementine0.9_032083m|PACid:19269526	|location[609,632]	|
5'ACCCAAATCACACAATCAAAGTTT3'
|||||||||||||||||||||||x
3'AAAAGTTCGGCGTCCAGAAAACTTTGATGCTGGGTTTAGTGTGTTAGTTTCAACAAAACTGAGAGTTCTTTAAATAACAACTAT5' ( -35.80[97.81%] )
>Novel49	|clementine0.9_002395m|PACid:19269529	|location[624,647]	|
5'ACCCAAATCACACAATCAAAGTTT3'
||||||||||||||||||||||||
3'AAAAGTTCAGCGTCCAGAAAACTTTGATGCTGGGTTTAGTGTGTTAGTTTCAAACACCCTGAGAGTTCTTTAAATAACAACTAT5' ( -36.60[100.00%] )
>Novel49	|clementine0.9_034273m|PACid:19277964	|location[612,635]	|
5'ACCCAAATCACACAATCAAAGTTT3'
||||||||||||||||||||o|ox
3'AAAAGTTCTGCGTTCAGAAACCTGTGATGTTGGGTTTAGTGTGTTAGTTTTAGCAAACCGTGAACTTCTTTGAACAACAACTAT5' ( -33.90[92.62%] )
>Novel50	|clementine0.9_020609m|PACid:19283355	|location[661,681]	|
5'TCTCATGTCGCCCCTGCGGGA3'
|x|||||o||x|||||x||||
3'AGTCTTCTGTTCAAGTACTCCAAAGTACGGCCGGGACTCCCTTTTGGATCGTGGTTCCATTCGGAAGTTCAG5' ( -29.50[62.63%] )
>Novel51	|clementine0.9_014567m|PACid:19258628	|location[627,649]	|
5'TGGAGAAGCAGGGCACGTGCAAA3'
o|||||||||||x||||||x||x
3'GAAGGACTCGAAAGACCAGGAGGTCCCGTAGCCTCTTCGTCCAGTGCACTTTCCAAAGTAATTACCACCAAGAGCAAAGTGAT5' ( -32.80[69.79%] )
>Novel51	|clementine0.9_012779m|PACid:19269380	|location[735,757]	|
5'TGGAGAAGCAGGGCACGTGCAAA3'
|||||||o||||o|||||||xx|
3'GACGCCGACGCCGACGCCGCCGACGTTACCACCTCTTTGTCCTGTGCACGACTAGTCTTCCTCGCACCGAAAGTAGTATGCTC5' ( -40.00[85.29%] )
>Novel52	|clementine0.9_002534m|PACid:19252972	|location[239,260]	|
5'TCCCACAGCTTTATTGAACCGC3'
|||||x|||||x||||x|||o|
3'TCACACGCTTGTTAAAAACGGAGAAGATTTAGGGTTTCGAATTAACATGGTGAACGGCGAGGTCGTCGATGATTATGAAGTC5' ( -24.70[60.24%] )
>Novel52	|clementine0.9_000511m|PACid:19260982	|location[3263,3284]	|
5'TCCCACAGCTTTATTGAACCGC3'
|||||||x||||||||||||ox
3'GTATGTTCGTGCCGACTAACGAAGAACTACAGGGTGTAGAAATAACTTGGTAGTCTCTTGGGTGACGTTTCGTCAGGAAATA5' ( -30.00[73.71%] )
>Novel52	|clementine0.9_001054m|PACid:19260983	|location[2438,2459]	|
5'TCCCACAGCTTTATTGAACCGC3'
|||||||x||||||||||||ox
3'GTATGTTCGTGCCGACTAACGAAGAACTACAGGGTGTAGAAATAACTTGGTAGTCTCTTGGGTGACGTTTCGTCAGGAAATA5' ( -30.00[73.71%] )
>Novel52	|clementine0.9_026944m|PACid:19261825	|location[4,25]	|
5'TCCCACAGCTTTATTGAACCGC3'
||||||||||||x||||x|xx|
3'CGTCCGTTTAGGACTTCCACACGGTACAAGAGGGTGTCGAAAGAACTCGAGGGTA5' ( -26.80[65.37%] )
>Novel52	|clementine0.9_032408m|PACid:19261865	|location[999,1020]	|
5'TCCCACAGCTTTATTGAACCGC3'
|||||||x|||x|||||x||x|
3'TCGCATGTACAAGTGTTCCCGTAATGGTTGAGGGTGTAGAACTAACTCGGAGTAAGACTAATCCACTCGTACTTAAACGAAC5' ( -22.40[54.63%] )
>Novel52	|clementine0.9_025766m|PACid:19271818	|location[188,209]	|
5'TCCCACAGCTTTATTGAACCGC3'
||||||||||||||||xxx|o|
3'TATGACGCTTTGGCACCAACCGGAGGTTCTAGGGTGTCGAAATAACACTGTGAGGGGAATCAGTGAAAGGAGTATAATTTAG5' ( -28.30[69.02%] )
>Novel52	|clementine0.9_028632m|PACid:19286399	|location[450,471]	|
5'TCCCACAGCTTTATTGAACCGC3'
|x|||xx||||x||||||||||
3'CTGTTACTTCCAACGGTAAAGCCTTAGTAAATGGTAACGAACTAACTTGGCGACCGAATCAGATCCCAAAACCAAGTATTAG5' ( -24.00[58.25%] )
>Novel53	|clementine0.9_008367m|PACid:19253853	|location[387,407]	|
5'TTGAGCCGCGCCAATATCACT3'
||||||||xo||||||||||o
3'AACCTAGGCAGCAATCCCCTTTGGTTGAGGAACTCGGCTTGGTTATAGTGGACTCGGTTAAGTGCCGAAAACAACTGCGGC5' ( -32.60[80.69%] )
>Novel53	|clementine0.9_003762m|PACid:19264357	|location[1101,1121]	|
5'TTGAGCCGCGCCAATATCACT3'
||||||||||||||||||x||
3'TTTCCGAATTGCTGTCCACTCTCGACCACTAACTCGGCGCGGTTATAGGGAACGCGCTCATGTCCTAATGGGTAAAGTTAC5' ( -35.70[88.81%] )
>Novel53	|clementine0.9_003814m|PACid:19264379	|location[1089,1109]	|
5'TTGAGCCGCGCCAATATCACT3'
||||||||||||||||||x||
3'TTTCCGAATGGTTAACCACTCTCGACCACTAACTCGGCGCGGTTATAGGGAACGCGCACATGTCCTAATGGACAAAGCTAG5' ( -35.70[88.81%] )
>Novel53	|clementine0.9_005344m|PACid:19266287	|location[699,719]	|
5'TTGAGCCGCGCCAATATCACT3'
|||||x||x||||||||||xo
3'CCACCACTTGGATGATCCAAAACTGACACTAACTCCGCCCGGTTATAGTAGACTCGGTGAACATTGAGCAAGCTCAGCTCC5' ( -23.00[57.21%] )
>Novel53	|clementine0.9_002772m|PACid:19267403	|location[1347,1367]	|
5'TTGAGCCGCGCCAATATCACT3'
||||||||||||||||||x||
3'TCCCCGAATGGATGTCCTTTGTGGACCACTAACTCGGCGCGGTTATAGGGAACGCGCACACTCTTTAAGGGTCAAGGGTGG5' ( -35.70[88.81%] )
>Novel53	|clementine0.9_002772m|PACid:19267403	|location[2154,2174]	|
5'TTGAGCCGCGCCAATATCACT3'
o||||||||x||||||o|||x
3'CAAAAGGTGTAACCGTAAGACGGGCCCGGGGACTCGGCGGGGTTATGGTGTGAAAGTTAAGATCCGACTTCTTCCTTGGAG5' ( -34.70[85.68%] )
>Novel54	|clementine0.9_034800m|PACid:19251462	|location[969,989]	|
5'GCTCACTCTCTATCTGTCACC3'
|||xx|||||||||||||||x
3'CCCTTTTGTAAAACTTATCGTAAGTAATCACGATGGAGAGATAGACAGTGTTAATGTGAGCCATTGTATAATAATAGGTAT5' ( -32.10[76.25%] )
>Novel54	|clementine0.9_035036m|PACid:19252262	|location[891,911]	|
5'GCTCACTCTCTATCTGTCACC3'
|||x|x|||||x||||||||x
3'CCTTTATAGAAAAGTTACCGTAAGTAATCTCGATTAAGAGACAGACAGTGTTAGTGTCAACCATTGTATAGTAGAACGTAT5' ( -22.80[54.81%] )
>Novel54	|clementine0.9_030842m|PACid:19254909	|location[536,556]	|
5'GCTCACTCTCTATCTGTCACC3'
o||||x|||||||||||x||x
3'CTAGAGGTTCCAAGGTAAGTTGGTTAAGTTTGAGTAAGAGATAGACACTGTCTTACTAACCTGGAGGGACTCAAAGTTTGT5' ( -24.40[58.23%] )
>Novel54	|clementine0.9_002682m|PACid:19266466	|location[951,971]	|
5'GCTCACTCTCTATCTGTCACC3'
|||x|x|||||x||||||||x
3'CCTTTATAGAAAAGTTACCGTAAGTAGTCTCGATTAAGAGACAGACAGTGTTAGTATCAACCATTATATAGTAGAACGTAT5' ( -22.80[54.81%] )
>Novel54	|clementine0.9_020019m|PACid:19271181	|location[196,216]	|
5'GCTCACTCTCTATCTGTCACC3'
|||x|||||||x|||x||||x
3'TCGAGGTTTCTTGTGGCAGTGTCGATAACACGAATGAGAGAGAGAAAGTGAGAGCGAGAGTGGCAAGCGGCGGCCGTTTTG5' ( -23.50[55.82%] )
>Novel54	|clementine0.9_001593m|PACid:19272532	|location[1595,1615]	|
5'GCTCACTCTCTATCTGTCACC3'
||||||||||||||ox|xx||
3'AGGACCGACTCGTTAATTGTTGAAGTCCTTCGAGTGAGAGATAGGGAAAGGGCTTTCCTTGTGTAGCTCGTGCTGTTTGAC5' ( -29.80[71.63%] )
>Novel54	|clementine0.9_028460m|PACid:19272943	|location[526,546]	|
5'GCTCACTCTCTATCTGTCACC3'
|||||||||||x|||x|||||
3'CGATCCCAAATAGTCGTAGAGTACTCGATACGAGTGAGAGAAAGAGAGTGGTGGGCTCTAAGGCGCTTATTTCGACAATGG5' ( -34.10[81.00%] )
>Novel54	|clementine0.9_033693m|PACid:19275187	|location[990,1010]	|
5'GCTCACTCTCTATCTGTCACC3'
|||xx|||||x|||||||||x
3'CTCTTTTGTAAAACTTATCGTAAGTAATTACGATGGAGAGCTAGACAGTGTTAATGTGAGCCATTGTATAATAATGGGTAT5' ( -27.60[65.56%] )
>Novel54	|clementine0.9_002790m|PACid:19278184	|location[957,977]	|
5'GCTCACTCTCTATCTGTCACC3'
|||x|x|||x||||||||||x
3'CCTTTATGTCGTGCTTACGATAAGTAGTTGCGATTTAGAAATAGACAGTGTTACTGAGAACCGTTCCGTAGTAGAAGGTAG5' ( -21.20[50.36%] )
>Novel54	|clementine0.9_034817m|PACid:19283141	|location[447,467]	|
5'GCTCACTCTCTATCTGTCACC3'
|||xxx||||||||||||||x
3'CCTTTATAAAAAACTTATTGAAAGTAGTTTCGATCAAGAGATAGACAGTGTTATTGTGAACGGTTGTATAAAAGAAGGTAA5' ( -26.90[64.66%] )
>Novel54	|clementine0.9_028952m|PACid:19283817	|location[717,737]	|
5'GCTCACTCTCTATCTGTCACC3'
|x|xx|||||||||||||||x
3'CCCTTTTATAAAACTTATCGTAAGTAATCACAATGGAGAGATAGACAGTGTTAATGTGAGCCGTTGTATAATAATAGGTAT5' ( -27.50[65.32%] )
>Novel55	|clementine0.9_034851m|PACid:19256380	|location[698,720]	|
5'ATAGTCTGAAGTAGAAGATAGTT3'
|x||||||||||x|x||||x|||
3'TGGGTTTTCGGATAATGTCCGCCTCTATAGTTTCAGACTTCACCGTCTAACAAAGGTAACTAGTTATTAAAGAGGGTGAAGAA5' ( -19.40[54.49%] )
>Novel56	|clementine0.9_008959m|PACid:19258968	|location[1157,1177]	|
5'TTGACGGAAGATAGAGAGCAC3'
|||||o|||||x|||||||||
3'AAAAACCGAGTGTATAGGGGGTTCTTCAAAAACTGTCTTCTCTCTCTCGTGATACTGTTAGAACACAGCGTGGGTCTAGCT5' ( -32.40[83.72%] )
>Novel56	|clementine0.9_012525m|PACid:19258972	|location[887,907]	|
5'TTGACGGAAGATAGAGAGCAC3'
|||||o|||||x|||||||||
3'AAAAACCGAGTGTATAGGGGGTTCTTCAAAAACTGTCTTCTCTCTCTCGTGATACTGTTAGAACACAGCGTGGGTCTAGCT5' ( -32.40[83.72%] )
>Novel56	|clementine0.9_008011m|PACid:19259369	|location[1097,1117]	|
5'TTGACGGAAGATAGAGAGCAC3'
o||||o|||||x|||||||||
3'TATTTACTAATCCGTAACTGACACTAACTCGACTGTCTTCTCTCTCTCGTGGTGACCTCACACTTTAGGGTCTACTTAGGA5' ( -31.60[82.72%] )
>Novel56	|clementine0.9_016441m|PACid:19260022	|location[686,706]	|
5'TTGACGGAAGATAGAGAGCAC3'
x||||o|||||x|||||||||
3'TTGGCTGGGGGGCTCAGACTCCGACACCACTACTGTCTTCTCTCTCTCGTGCTGAACTTACCTGTTGAGCCAAATTGGACA5' ( -31.60[82.08%] )
>Novel56	|clementine0.9_018701m|PACid:19264256	|location[57,77]	|
5'TTGACGGAAGATAGAGAGCAC3'
|||||||xx||x|||||||x|
3'TTATTTGGACCGGTAGAGTGAAAGCGTCGGAACTGCCGCCTCTCTCTCGAGAGGGGTGTCGACAGTGTCTCTTGAGGCAGC5' ( -25.90[66.93%] )
>Novel56	|clementine0.9_022762m|PACid:19264411	|location[293,313]	|
5'TTGACGGAAGATAGAGAGCAC3'
||||x|x|||||||||||xx|
3'CACCGAAAGGTCCCACGAAAAGTACACTTGAACTCCGTTCTATCTCTCACGGTGAGGGAAAATCCTGTTACTTTTAAAGAA5' ( -22.00[57.14%] )
>Novel56	|clementine0.9_012563m|PACid:19264657	|location[761,781]	|
5'TTGACGGAAGATAGAGAGCAC3'
x||||o|||||x|||||||||
3'GCCTACTTCTTTGGGTGCTAAGTCGGAAACTACTGTCTTCTCTCTCTCGTGCAGGACAACCGCTTCCTTTACCTTTAGAGG5' ( -31.60[82.08%] )
>Novel56	|clementine0.9_013242m|PACid:19264658	|location[716,736]	|
5'TTGACGGAAGATAGAGAGCAC3'
x||||o|||||x|||||||||
3'GCCTACTTCTTTGGGTGCTAAGTCGGAAACTACTGTCTTCTCTCTCTCGTGCAGGAACTCTTCTCAAGGAACTTTCTCTAA5' ( -31.60[82.08%] )
>Novel56	|clementine0.9_012614m|PACid:19267330	|location[818,838]	|
5'TTGACGGAAGATAGAGAGCAC3'
|||||o|||||x|||||||||
3'CACAGCCCAAGAATCTCGGGGTACCAACTAAACTGTCTTCTCTCTCTCGTGTCAAACTCAGTCGTTGAGGACACTTCGTAG5' ( -32.20[83.64%] )
>Novel56	|clementine0.9_012971m|PACid:19267331	|location[794,814]	|
5'TTGACGGAAGATAGAGAGCAC3'
|||||o|||||x|||||||||
3'CACAGCCCAAGAATCTCGGGGTACCAACTAAACTGTCTTCTCTCTCTCGTGTCAAACTCAGTCGTTGAGGACACTTCGTAG5' ( -32.20[83.64%] )
>Novel56	|clementine0.9_002919m|PACid:19270659	|location[1394,1414]	|
5'TTGACGGAAGATAGAGAGCAC3'
|||x|||||||||ox|||||x
3'AAAATTACCGTAGTAGTATCTCGTGACGTCAACGGCCTTCTATTACTCGTAGTATTGACATAAGTAAAGGCAATCGACCTG5' ( -24.20[63.35%] )
>Novel56	|clementine0.9_006454m|PACid:19270660	|location[734,754]	|
5'TTGACGGAAGATAGAGAGCAC3'
|||x|||||||||ox|||||x
3'AAAATTACCGTAGTAGTATCTCGTGACGTCAACGGCCTTCTATTACTCGTAGTATTGACATAAGTAAAGGCAATCGACCTG5' ( -24.20[63.35%] )
>Novel56	|clementine0.9_013014m|PACid:19283335	|location[884,904]	|
5'TTGACGGAAGATAGAGAGCAC3'
x||||o|||||x|||||||||
3'TTGACTATGGTCTACAGACACAACAACCACTACTGTCTTCTCTCTCTCGTGTTAGACTCAGAACTCACCAACTGGACAGTA5' ( -31.30[81.94%] )
>Novel57	|clementine0.9_010716m|PACid:19252356	|location[989,1007]	|
5'GCAGTCTCCTTGGCTAAGC3'
||||||||x||xox|||||
3'TAGAGGAATTAAGAAAGTATCGTATACAGACGTCAGAGAAAATCATTCGGTTACTAAAAGCGTTTCTTTCGGAGTAAAC5' ( -21.30[54.34%] )
>Novel57	|clementine0.9_001369m|PACid:19253074	|location[872,890]	|
5'GCAGTCTCCTTGGCTAAGC3'
|x||||||||||||||x|x
3'TTGTAACCTAGGTTATGAGCTGCGTATCAACATCAGAGGAACCGATCCAGTTGGTAAGAGACTTATGTTTAAGCACGGG5' ( -26.60[67.86%] )
>Novel57	|clementine0.9_002028m|PACid:19255787	|location[365,383]	|
5'GCAGTCTCCTTGGCTAAGC3'
|||o||||||o|x|||x||
3'CGCGATAGTAGCTCAGAGAAGGACTCACGACGTTAGAGGAGCGGATACGACATATCAAAGTGGAAAAGGAACGGAAACA5' ( -28.10[71.32%] )
>Novel57	|clementine0.9_021818m|PACid:19255811	|location[611,629]	|
5'GCAGTCTCCTTGGCTAAGC3'
x||||||xx||||||||||
3'AGTAAGTCAGAACAACCGATTCGGTCGAGGCATCTCGGACGTAGATAGACAGG5' ( -25.60[65.31%] )
>Novel57	|clementine0.9_034615m|PACid:19256093	|location[273,291]	|
5'GCAGTCTCCTTGGCTAAGC3'
|x|||x|xx||||||||||
3'ACAGTCGAAATGCTCCAAGCCTTTCGTTCTCTTCAAATTAACCGATTCGGCGGTTAACTTCGGTCGTATTATGGGACTA5' ( -16.10[41.60%] )
>Novel57	|clementine0.9_003038m|PACid:19256116	|location[2183,2201]	|
5'GCAGTCTCCTTGGCTAAGC3'
|||o||||x|||||x||||
3'TTCATCATTATAAAAGGAACTCGTTGAGACCGTTAGAGAAACCGTTTCGGTCATCTTTGTTTGAACAAAAGACACAGCT5' ( -25.00[65.27%] )
>Novel57	|clementine0.9_018738m|PACid:19256439	|location[211,229]	|
5'GCAGTCTCCTTGGCTAAGC3'
|||x|||||||x|||x|o|
3'GGTGTCGATTATTAGGTTACCTACTATAATCGTGAGAGGAAGCGAGTTGCTGAACAGCCAATGAACATACTGATTAAAG5' ( -24.40[62.56%] )
>Novel57	|clementine0.9_000463m|PACid:19258151	|location[2375,2393]	|
5'GCAGTCTCCTTGGCTAAGC3'
|x|||||||||||x|xx||
3'AATAACAAGCTCTAGTCTTCCCATCATAAACCTCAGAGGAACCAAAGCGACTCGTTGGAAAGGAGGTCATACGACAATT5' ( -21.80[55.33%] )
>Novel57	|clementine0.9_029990m|PACid:19259056	|location[1325,1343]	|
5'GCAGTCTCCTTGGCTAAGC3'
|||ox||x||||x||||||
3'CTTCGTCGATGGTAAAAGTAGACGTACATACGTTTGAAGAACGGATTCGTGTTGGAACCTGGCCGTAACTTGTGTCGTA5' ( -20.60[52.55%] )
>Novel57	|clementine0.9_004875m|PACid:19260103	|location[482,500]	|
5'GCAGTCTCCTTGGCTAAGC3'
||||x|||x|||||||xx|
3'CCTGGTCGTCGTGGCCCTAAATCGTGTCCACGTCCGAGTAACCGATGAGAAGGGCCGTATAATCTTCCTAGTTGAGGTC5' ( -22.00[55.84%] )
>Novel57	|clementine0.9_021023m|PACid:19260419	|location[530,548]	|
5'GCAGTCTCCTTGGCTAAGC3'
||xx||||||||||ox|||
3'AACCAAAACCGTCGAAGTTTGGGAACAAAGCGAAAGAGGAACCGGGTCGAACGTACGAGGAGAAAGAAGACTGGGCGGG5' ( -28.30[71.83%] )
>Novel57	|clementine0.9_033809m|PACid:19262332	|location[515,533]	|
5'GCAGTCTCCTTGGCTAAGC3'
||||o||||||||x|xx||
3'CGGCGTTGGTTTCGTCGACGTCTCCGGTGACGTCGGAGGAACCTACACGATCTTAGCAGGGAAGAACGTAAAAGGCGAC5' ( -26.70[67.77%] )
>Novel57	|clementine0.9_001450m|PACid:19262634	|location[2762,2780]	|
5'GCAGTCTCCTTGGCTAAGC3'
||||ox|||||||||||xx
3'GCCAGTCGAAGACGGAGCCCACCTCATAGACGTCGAAGGAACCGATTAACTCGAGAGGATGCGAAATGAAAGAGTGCGG5' ( -28.80[72.91%] )
>Novel57	|clementine0.9_002522m|PACid:19262635	|location[2273,2291]	|
5'GCAGTCTCCTTGGCTAAGC3'
||||ox|||||||||||xx
3'GCCAGTCGAAGACGGAGCCCACCTCATAGACGTCGAAGGAACCGATTAACTCGAGAGGATGCGAAATGAAAGAGTGCGG5' ( -28.80[72.91%] )
>Novel57	|clementine0.9_001107m|PACid:19263313	|location[694,712]	|
5'GCAGTCTCCTTGGCTAAGC3'
|x|||||x|||||||x|o|
3'CAACTAGGAATCGGAAAGGTTTATCAAGACCTTCAGATGAACCGAGTTGTTTTCATACTCCTTCTTCGAATTTATAAAG5' ( -18.80[49.09%] )
>Novel57	|clementine0.9_003062m|PACid:19263314	|location[694,712]	|
5'GCAGTCTCCTTGGCTAAGC3'
|x|||||x|||||||x|o|
3'CAACTAGGAATCGGAAAGGTTTATCAAGACCTTCAGATGAACCGAGTTGTTTTCATACTCCTTCTTCGAATTTATAAAG5' ( -18.80[49.09%] )
>Novel57	|clementine0.9_008957m|PACid:19264450	|location[1261,1279]	|
5'GCAGTCTCCTTGGCTAAGC3'
|xx||||||o||||o||||
3'TTATCGCTGCAACGAGAGGTGGCAGCTTGTCTACAGAGGGACCGGTTCGAACGTACAGAAACGTGTGGGGGTTATGGTG5' ( -31.40[80.72%] )
>Novel57	|clementine0.9_009694m|PACid:19264451	|location[1201,1219]	|
5'GCAGTCTCCTTGGCTAAGC3'
|xx||||||o||||o||||
3'TTATCGCTGCAACGAGAGGTGGCAGCTTGTCTACAGAGGGACCGGTTCGAACGTACAGAAACGTGTGGGGGTTATGGTG5' ( -31.40[80.72%] )
>Novel57	|clementine0.9_015383m|PACid:19264452	|location[814,832]	|
5'GCAGTCTCCTTGGCTAAGC3'
|xx||||||o||||o||||
3'TTATCGCTGCAACGAGAGGTGGCAGCTTGTCTACAGAGGGACCGGTTCGAACGTACAGAAACGTGTGGGGGTTATGGTG5' ( -31.40[80.72%] )
>Novel57	|clementine0.9_035180m|PACid:19265734	|location[221,239]	|
5'GCAGTCTCCTTGGCTAAGC3'
|||xox|||x|||||||||
3'TATCCTACTTTGACACCGAACGAAGATGTTCGTAGAAGGTACCGATTCGATAATAGGACTCTGACAGAAAGTTGTTAAA5' ( -24.00[61.70%] )
>Novel57	|clementine0.9_013668m|PACid:19266835	|location[924,942]	|
5'GCAGTCTCCTTGGCTAAGC3'
o||||||||||||x|x||x
3'TTACGTATATAGATAATGAAAGAACTTGTATGTCAGAGGAACCTAATCACCAACGAAATGTTTGAGGTACTTCCCGTAG5' ( -24.10[61.01%] )
>Novel57	|clementine0.9_015203m|PACid:19269192	|location[774,792]	|
5'GCAGTCTCCTTGGCTAAGC3'
||xx|||||||||||x|o|
3'TTCGACGACGGTACCTCTAAATCCGCTTTTCGAGAGAGGAACCGAGTTGTTACCCTTGAGTCGTGGTACTTGACATAAT5' ( -24.70[63.82%] )
>Novel57	|clementine0.9_001693m|PACid:19271496	|location[472,490]	|
5'GCAGTCTCCTTGGCTAAGC3'
|x|||||x|||x|||x|||
3'GTTAACAGAAGCGGTTCGGAAGTCAGGAATCTTCAGAAGAAACGACTCGCCACGGTGTTTATCTCTCGTTTCTGTTGTT5' ( -15.20[38.97%] )
>Novel57	|clementine0.9_010728m|PACid:19273380	|location[348,366]	|
5'GCAGTCTCCTTGGCTAAGC3'
|x||o||||||x||o||||
3'AACGGGATAATGAGGGAACATTTGTCAAGGCTTCGGAGGAAGCGGTTCGAATAAACGACGCCTCTTTAATGGTCAACGT5' ( -27.50[69.80%] )
>Novel57	|clementine0.9_025943m|PACid:19273447	|location[158,176]	|
5'GCAGTCTCCTTGGCTAAGC3'
||||o|||||||||xxx||
3'GGCCGCCTCCCCTTCTCCGGCTTGACCAGCCGTCGGAGGAACCGCCGCGGCCGATTTTCCCTGTTATATCTAGGCTGGG5' ( -30.40[79.37%] )
>Novel57	|clementine0.9_031155m|PACid:19274166	|location[239,257]	|
5'GCAGTCTCCTTGGCTAAGC3'
|||o|x|||||||x|||x|
3'CCGGACGCAAATTCTAGGCTAAGCTTATTTCGTTATAGGAACCCATTGGGTTCTTCATTTGCCCGGAGAGGGCCAAACT5' ( -19.60[50.65%] )
>Novel57	|clementine0.9_000001m|PACid:19274706	|location[9391,9409]	|
5'GCAGTCTCCTTGGCTAAGC3'
||||||||x||x|||x|o|
3'CACCTAGTCCAGCTTTATGTTAGAAAGAGACGTCAGAGAAAACGAGTTGAAGTTCGTAAACGTCACGTCGACGATAAAA5' ( -22.50[57.11%] )
>Novel57	|clementine0.9_009540m|PACid:19274742	|location[482,500]	|
5'GCAGTCTCCTTGGCTAAGC3'
|||||||||||||||xxo|
3'CGGAGAAACCGGAGTACTCGGAATAGACTTCGTCAGAGGAACCGAAATGGTATACGCAGAGCATGTCGTAGAAACCGGA5' ( -31.50[81.40%] )
>Novel57	|clementine0.9_003142m|PACid:19275040	|location[1570,1588]	|
5'GCAGTCTCCTTGGCTAAGC3'
|||||||||x|xx|x||||
3'ATTAATGTCAAAACTTCTAGGAAGGTATTTCGTCAGAGGTAAGGTTTCGTCATGCGAGGTGTCCGGGTGACGTCTTGTA5' ( -21.90[56.59%] )
>Novel57	|clementine0.9_000868m|PACid:19277229	|location[995,1013]	|
5'GCAGTCTCCTTGGCTAAGC3'
|||||||||x|||x||xo|
3'TTGAACACGTTGAAGACGTCTTGGTAATTTCGTCAGAGGTACCTATCTGGCGATTCCTAAACTTAGTTAAGTCGTAGGC5' ( -23.90[61.76%] )
>Novel57	|clementine0.9_005142m|PACid:19278571	|location[1146,1164]	|
5'GCAGTCTCCTTGGCTAAGC3'
|||||||||||xox|x|||
3'TTTTACGTTCGTCGGTGGTTCCAGTAGGTACGTCAGAGGAAATAAATCGGGGTTCCACCCCAAACCCGATAATGTACCC5' ( -24.95[63.65%] )
>Novel57	|clementine0.9_005683m|PACid:19278908	|location[1686,1704]	|
5'GCAGTCTCCTTGGCTAAGC3'
|||x|||||x|x|x|||||
3'GACGCTCCCTTTATCAGGTTCAAATAGCAGCGTAAGAGGTAACTATTCGTTCTAACCGAAGAGTTAAAATAAACGTCTG5' ( -19.70[50.26%] )
>Novel57	|clementine0.9_001170m|PACid:19281105	|location[2770,2788]	|
5'GCAGTCTCCTTGGCTAAGC3'
|x||||||x|||x||x|||
3'AAAGACGTGGTTAAAGTAGCTTTTCTCCTTCATCAGAGAAACGGAATCGTGGTTACATAAAGGATGGAACAACTAGTAC5' ( -17.50[45.22%] )
>Novel57	|clementine0.9_031366m|PACid:19283114	|location[308,326]	|
5'GCAGTCTCCTTGGCTAAGC3'
x||o|x||||||||o||||
3'AGGTGGAGTATTAGTTATAGGGTCAGCCGAGGTTACAGGAACCGGTTCGAGTGGTCCTACAACCCCCCGTGGAAGTAGC5' ( -28.00[71.07%] )
>Novel57	|clementine0.9_016520m|PACid:19283657	|location[21,39]	|
5'GCAGTCTCCTTGGCTAAGC3'
|||||x|xx||x|||||||
3'TACCGACACTACTTCTACTGGGAGGTCAAACGTCATATTAAACGATTCGGAAAGATGGTTCTCATGGTA5' ( -18.14[46.28%] )
>Novel57	|clementine0.9_032040m|PACid:19283684	|location[500,518]	|
5'GCAGTCTCCTTGGCTAAGC3'
|||o|x||||||||x|x||
3'TGTTCTTGTGCTCGAGGTCCTAACAAGAGACGTTATAGGAACCGTTCCGCCTACTGACAGGGCGGGTACATTGTCGGAA5' ( -23.30[58.99%] )
>Novel57	|clementine0.9_003960m|PACid:19284582	|location[1277,1295]	|
5'GCAGTCTCCTTGGCTAAGC3'
||||||||xx||||||x|x
3'TATCGACTCACTTCTATCCGTTAACGAACTCGTCAGAGTCACCGATACCATTAGGCATAACAGGTTCCTTCAGGTGAAG5' ( -24.80[63.75%] )
>Novel57	|clementine0.9_007158m|PACid:19285667	|location[92,110]	|
5'GCAGTCTCCTTGGCTAAGC3'
|x|o|||||o|||x|||||
3'ACTTTTAACAAAAGTAGTCGTAGTGATTTACATTAGAGGGACCCATTCGTAAAAGCCACCATTCGGAATCCCGTTGCAG5' ( -23.40[59.69%] )
>Novel57	|clementine0.9_000258m|PACid:19286118	|location[3523,3541]	|
5'GCAGTCTCCTTGGCTAAGC3'
o||x||||||||x||x|||
3'ATTCCTCGAGTAGGTTTGTGTTGAGTAGTTTGTGAGAGGAACGGAGTCGTAGTCTGTAGTGACGTAATTTTACTGACCG5' ( -23.80[61.50%] )
>Novel59	|clementine0.9_002420m|PACid:19255038	|location[551,571]	|
5'TTGGACCAGGCTTCATTCCTC3'
oo|||||||||||||||||xx
3'GTACTCTTTATCGTTGCTAAGGTTGCCTTAGGCCTGGTCCGAAGTAAGGTCCGTAAACCTGGGTGAGTTGTCGTCAAGGTC5' ( -36.60[88.62%] )
>Novel59	|clementine0.9_009794m|PACid:19260556	|location[1051,1071]	|
5'TTGGACCAGGCTTCATTCCTC3'
|||||x|xo|||x||||||||
3'TCACAATCTTGTAGGTTTACTAACATTATTAACCTTGGTCGACGTAAGGAGAAGAGATCCTAGGTGCGTAGAAGAACATCA5' ( -25.70[62.68%] )
>Novel59	|clementine0.9_004906m|PACid:19264288	|location[1789,1809]	|
5'TTGGACCAGGCTTCATTCCTC3'
x|x||||||x||x||||||||
3'ATGTAGGTTTTTTCGGTCCCCTAAAGACGTCAACTGGTCGGACGTAAGGAGATCACCTGGAAGATAACGGGTTGAGAGGGT5' ( -27.30[66.59%] )
>Novel59	|clementine0.9_002018m|PACid:19271371	|location[593,613]	|
5'TTGGACCAGGCTTCATTCCTC3'
|||o||||xx|||||x|||||
3'AAGGACGTAAGCGTAAGAGTCCATATAGGGAACTTGGTGAGAAGTTAGGAGGTAAGTAGTCAGAAAGTCTTTTTAGGAGTT5' ( -26.10[63.66%] )
>Novel59	|clementine0.9_007807m|PACid:19280762	|location[1124,1144]	|
5'TTGGACCAGGCTTCATTCCTC3'
|||x|||||o|||||||xx||
3'TATACGTACTTTTACCTTCTCTCTACCGTTAACGTGGTCTGAAGTAAAAAGGTTGGTCTTCAAGGAGTTCTTTTGTTTTCA5' ( -26.09[63.95%] )
>Novel59	|clementine0.9_027890m|PACid:19280852	|location[154,174]	|
5'TTGGACCAGGCTTCATTCCTC3'
||||x|||||x|||x||x|||
3'TAGCGTTTACTTAAAACGCTGAAGTCCTGAAACCAGGTCCTAAGAAAAGAGTGACTTAGAAAGAAGGTTCCCAACCACTTT5' ( -17.90[43.66%] )
>Novel59	|clementine0.9_002189m|PACid:19281775	|location[894,914]	|
5'TTGGACCAGGCTTCATTCCTC3'
|x||x|||o||||||||||x|
3'TATGAACCATGTTTGAAAAGAGAAGACCCCATCCAGGTTCGAAGTAAGGCGAATACAAGATCGCATGAACCGGATTCTATA5' ( -27.80[67.97%] )
>Novel59	|clementine0.9_004475m|PACid:19281776	|location[894,914]	|
5'TTGGACCAGGCTTCATTCCTC3'
|x||x|||o||||||||||x|
3'TATGAACCATGTTTGAAAAGAGAAGACCCCATCCAGGTTCGAAGTAAGGCGAATACAAGATCGCATGAACCGGATTCTATA5' ( -27.80[67.97%] )
>Novel59	|clementine0.9_004409m|PACid:19282189	|location[704,724]	|
5'TTGGACCAGGCTTCATTCCTC3'
||||||||||x|||x||x||x
3'AGGATAGCGACCTTCGAACTGGTGGGACTGAACCTGGTCCTAAGAAAAGAAAGTTTCCTCGTAGGTTCAATCCCAAGAGAC5' ( -22.00[53.40%] )
>Novel59	|clementine0.9_006288m|PACid:19282190	|location[413,433]	|
5'TTGGACCAGGCTTCATTCCTC3'
||||||||||x|||x||x||x
3'AGGATAGCGACCTTCGAACTGGTGGGACTGAACCTGGTCCTAAGAAAAGAAAGTTTCCTCGTAGGTTCAATCCCAAGAGAC5' ( -22.00[53.40%] )
>Novel59	|clementine0.9_019434m|PACid:19283988	|location[656,676]	|
5'TTGGACCAGGCTTCATTCCTC3'
|||xx|x||||||x|||||||
3'ACAAGTCGTACATGAGTTTGTTCTTTAAACAACACGATCCGAAATAAGGAGCTTAGAGGTTCATGAACACCTTTCGAAAGA5' ( -21.20[51.71%] )
>Novel60	|clementine0.9_000002m|PACid:19268634	|location[1943,1964]	|
5'TCAAGTTAGAGAGAGAAAGCGT3'
||||||x|oxx|||||||||||
3'TGTAAATCTTACGTGAGTTGATCTACTCGAAGTTCACTTAGTCTCTTTCGCACCGTACATTCCTCCAACAAGTCGTTAAGTA5' ( -23.40[61.90%] )
>Novel60	|clementine0.9_018265m|PACid:19279843	|location[214,235]	|
5'TCAAGTTAGAGAGAGAAAGCGT3'
|||||||||||||||x||xx||
3'TCGGTAAAACCAAGCATGCTCTGGATAAATAGTTCAATCTCTCTCATTATCACTAAGGTAGCCGACAGAGCTCTCACCACCA5' ( -25.10[66.76%] )
>Novel60	|clementine0.9_019129m|PACid:19284432	|location[144,165]	|
5'TCAAGTTAGAGAGAGAAAGCGT3'
|x||||ox||||||||x|||||
3'CCGCTTCCGCTGCTTCTACTATTGTAAACTACTTCAGCCTCTCTCTCTCGCAAAATGCTCGACCACTTCGTGCTTGCTCGGC5' ( -26.00[69.15%] )
>Novel61	|clementine0.9_034118m|PACid:19261645	|location[611,630]	|
5'TTGGACTGAAGGGAGCTCCC3'
||||xx|||||||x|||||x
3'GTATCCACCTATTAATAACGATATTATCGAAACCAAACTTCCCCCGAGGTAGACTTTTAAATAATATCTACTACTACTTC5' ( -26.30[61.88%] )
>Novel61	|clementine0.9_030258m|PACid:19262023	|location[1211,1230]	|
5'TTGGACTGAAGGGAGCTCCC3'
||||xx|||||||||x|||x
3'CTAGAGACGTAAATGTAAAACCCTATTACTAACCGAACTTCCCTCAAGGCCAAAGTTCAATTTTTGGCTTGGTCACGAAC5' ( -26.00[61.32%] )
>Novel61	|clementine0.9_004743m|PACid:19264442	|location[1460,1479]	|
5'TTGGACTGAAGGGAGCTCCC3'
|||xxx|||||||||||||x
3'TCCTGAAAGTTCGAGTAACCTTCACCGGTAAACACCACTTCCCTCGAGGCCACCTGACAACTGATTTAACTGAGGTTTTT5' ( -29.10[68.31%] )
>Novel61	|clementine0.9_029328m|PACid:19265340	|location[97,116]	|
5'TTGGACTGAAGGGAGCTCCC3'
|||||xo|||x||||||||x
3'GTTCTGAACGGCCAAGCAACGTCTTCAGGAAACCTAGCTTACCTCGAGGTCAGGGACCCCGGCATGAAAAAATGTACTAA5' ( -26.60[62.44%] )
>Novel61	|clementine0.9_001848m|PACid:19267540	|location[1349,1368]	|
5'TTGGACTGAAGGGAGCTCCC3'
|xoox|||||||||||||||
3'AGGTGTGACTGTTAGTGTAGGACTGTTATTATTTGGACTTCCCTCGAGGGTGCGTATTTCTCTGAACTTTTAAAAACTTT5' ( -32.90[78.15%] )
>Novel61	|clementine0.9_007835m|PACid:19279154	|location[857,876]	|
5'TTGGACTGAAGGGAGCTCCC3'
||||xx|||||||||||||x
3'TCGTGAACGAACGAAACCATGACGGCCATAAACCGAACTTCCCTCGAGGCTAAGGTCGGGTCATGGTTTTAGATATCCGA5' ( -32.80[77.54%] )
>Novel61	|clementine0.9_008223m|PACid:19286345	|location[1249,1268]	|
5'TTGGACTGAAGGGAGCTCCC3'
|||||||||||||xx|o||x
3'ACTTACACTCCCTTTTGTCTGCCACTACTTAACCTGACTTCCCAGGGGGATAACTTTGGTTCCGACCTTCTCTAACACTT5' ( -31.90[75.77%] )
>Novel61	|clementine0.9_007970m|PACid:19286670	|location[1292,1311]	|
5'TTGGACTGAAGGGAGCTCCC3'
||||||||||xx|||x|||x
3'CGTAGAACTAGAGAGTCGATGGTCGACTGGAACCTGACTTGACTCAAGGAACCTATTAAGCGACACTCATGACAATTGAA5' ( -24.40[57.41%] )
>Novel62	|clementine0.9_033894m|PACid:19257251	|location[259,279]	|
5'CTACTTGGTAGGATACTTGGG3'
x||||||||x||x||||o|||
3'TCGCATCCTAAGTTCTATCCACTACTTGACTATGAACCACCCCATGAGCCCTTTTAGGAGTCCTTTACCCTTCAAACCTTC5' ( -26.30[69.21%] )
>Novel62	|clementine0.9_000254m|PACid:19263791	|location[4728,4748]	|
5'CTACTTGGTAGGATACTTGGG3'
x|||||||||x|||xx|||||
3'GATACTATACTTATTTGACTATGAACCATACTAGAAACCCTCGTTAGACATACCCCCGGAACTTGTAACT5' ( -22.00[57.89%] )
>Novel62	|clementine0.9_032559m|PACid:19265223	|location[34,54]	|
5'CTACTTGGTAGGATACTTGGG3'
|o|x||x|||||||||||x||
3'TTATCGAACGTAAGGTCTAGGAGAACAACGGGTCAAGCATCCTATGAAACCAGATACTATACGAGAAGGTGATAAAAACCT5' ( -22.80[58.02%] )
>Novel63	|clementine0.9_005782m|PACid:19270353	|location[1220,1242]	|
5'TACAACTGTGGCAAGAAATGGCA3'
x|||||||||x||||||x||x||
3'CAATAAACCTCGTGGTGAGGTTAAAGAAGGTTGTTGACACGGTTCTTCACGGTCTCCCTTTCTTTACTTTCGGGTTTAATGTT5' ( -26.30[64.15%] )
>Novel63	|clementine0.9_028181m|PACid:19271841	|location[42,64]	|
5'TACAACTGTGGCAAGAAATGGCA3'
||||||||xo|x||o||||||||
3'GAGAAAAGTAAAGTTCATTACCCTAGTCTTATGTTGACTTCTTTTTTTACCGTCGACACTTGTCTACACTGACACTTATGTAA5' ( -25.00[61.27%] )
>Novel64	|clementine0.9_016565m|PACid:19267823	|location[483,504]	|
5'CAATGAGAGCTGGCCATGTGGG3'
|||||||||x||ox||||||x|
3'CGTTTTTTGAAGTATTAGATTAGGCAGACCGTTACTCTCAACTCGTACACACTCTTGTTAGTTTCGGGAGAAGGTATAAACA5' ( -24.40[53.74%] )
>Novel64	|clementine0.9_027945m|PACid:19274596	|location[2395,2416]	|
5'CAATGAGAGCTGGCCATGTGGG3'
||||||||o|x|||||||||ox
3'TAAAACGTTGTTATTGTCATCCTTAACGATGTTACTCTTGTCCGGTACACTGTCTCCGGTAATGACGATAATAATACTTGTG5' ( -33.90[74.34%] )
>Novel64	|clementine0.9_013010m|PACid:19283280	|location[35,56]	|
5'CAATGAGAGCTGGCCATGTGGG3'
xx|||||x||x|||||||||||
3'TCTACCCTTTTTTCCAATTTCAACGTTAAAAGTACTCACGCCCGGTACACCCACTCCTCTTCTCTGCCATTAGCGGTAGATG5' ( -33.40[71.83%] )
>Novel65	|clementine0.9_000184m|PACid:19254364	|location[1415,1435]	|
5'CGAGCAGATCCTGACACGCTT3'
|o||x|x||||||||||x|||
3'GTAGTTGTAACTGAAGTAGGAGTTAACTTAGTTCTTATAGGACTGTGAGAAAAACCCTGAGGGAGAGTATTAGGCATAATC5' ( -23.00[54.25%] )
>Novel65	|clementine0.9_017783m|PACid:19260376	|location[797,817]	|
5'CGAGCAGATCCTGACACGCTT3'
||||x||x||||||||x||||
3'CCGAGTGTGGCCCAGATATGAGAGGTTAAGGCTCATCCAGGACTGTACGAAACAAAAAACGAGACCAAAGACGACATGATC5' ( -25.70[60.33%] )
>Novel65	|clementine0.9_003954m|PACid:19267442	|location[542,562]	|
5'CGAGCAGATCCTGACACGCTT3'
|o|||||x||||||xx|||||
3'AGGGTGATAACAAGTGTAATTGTTGAAGTAGTTCGTCGAGGACTCGGCGAAAGTTCATGAATCTCGAGTTGTTGTGTGAAA5' ( -28.40[66.98%] )
>Novel66	|clementine0.9_017256m|PACid:19261856	|location[248,268]	|
5'AAATTACGTTCTCGTTGGGTA3'
|x||||x|||||x|||||x||
3'CTAGGAGCAGCGCGGTGTGCATCACGTTCCTCTAATACAAGAACAACCGATCCCAAAAGTCGTTTGCCTGAAGGCTCTTCT5' ( -16.60[51.08%] )
>Novel66	|clementine0.9_006203m|PACid:19273963	|location[671,691]	|
5'AAATTACGTTCTCGTTGGGTA3'
|||||||o||||x|||x||o|
3'AGTGCATGGGTCTGTGGTATGAACAGGTTGTTTAATGTAAGAACAAACCGTAGAGTAGTTTATCAAGGGAACGAAGTGAAT5' ( -19.10[57.36%] )
>Novel66	|clementine0.9_001132m|PACid:19278968	|location[3070,3090]	|
5'AAATTACGTTCTCGTTGGGTA3'
|||||x|o|||||x||||||x
3'GGTTACTTGTAGACGAACACCTCGAAACTTTTTAAAGTAAGAGAAACCCACACCGAGCAGAGGGAGCGACCTAGACTTTGA5' ( -20.00[61.16%] )
>Novel66	|clementine0.9_028125m|PACid:19282910	|location[917,937]	|
5'AAATTACGTTCTCGTTGGGTA3'
|||||x||o|||||||o|||x
3'GTAGAAATAGTGATAATATAAGTTGTTTTTTTTAAAGCGAGAGCAATCCAACGTTCTAACTCAGACTAAGACCAAGACCAA5' ( -25.20[77.54%] )
>Novel67	|clementine0.9_002908m|PACid:19255094	|location[927,948]	|
5'AGCAGATGATGATACAAAAACA3'
||||||||xx||o|||||||||
3'CTGTCAGTTCGGTGGTCCCGGTGGTAATGGTCGTCTACGTCTGTGTTTTTGTGGTACTAGTCTTCGTGGTTTTCGTCGTTAT5' ( -26.70[79.23%] )
>Novel67	|clementine0.9_003423m|PACid:19255095	|location[789,810]	|
5'AGCAGATGATGATACAAAAACA3'
||||||||xx||o|||||||||
3'CTGTCAGTTCGGTGGTCCCGGTGGTAATGGTCGTCTACGTCTGTGTTTTTGTGGTACTAGTCTTCGTGGTTTTCGTCGTTAT5' ( -26.70[79.23%] )
>Novel67	|clementine0.9_016810m|PACid:19255199	|location[645,666]	|
5'AGCAGATGATGATACAAAAACA3'
||x||||||||||xx|x|||||
3'TAAGTAGAGTCATCTTCTTCTTCTTCTTCTTCTTCTACTACTACTTCTTTGTGGGAGCACGTGCGTTTGTGGTCGTCTCGAT5' ( -15.40[46.53%] )
>Novel67	|clementine0.9_006355m|PACid:19260862	|location[75,96]	|
5'AGCAGATGATGATACAAAAACA3'
||||||||||||x||||xx|x|
3'GAACTCCACACCTGACCAAAGAGGTAATTATCGTCTACTACTTTGTTCCTTTGTAGGCTCGTAAACCCGACTCAGCATCTCC5' ( -25.20[74.78%] )
>Novel67	|clementine0.9_000277m|PACid:19265051	|location[1071,1092]	|
5'AGCAGATGATGATACAAAAACA3'
|||||x||x||||x|||||x||
3'TGGCCGTCGTTAGTAACGGTTACGGTAACGTCGTCCACCACTACGTTTTCGTCGTCGGGTTCCACGTCTCTAGTATCGCTAT5' ( -15.60[46.43%] )
>Novel67	|clementine0.9_002892m|PACid:19271997	|location[954,975]	|
5'AGCAGATGATGATACAAAAACA3'
|||x|||||o||o|||||x|||
3'GTGACTGTAGGGCAAGCCCGGCAGCAAAGGTCGGCTACTGCTGTGTTTGTGTGGAGAGCTTCGCCGCGGTATACTAGGCTAA5' ( -25.20[74.78%] )
>Novel67	|clementine0.9_019287m|PACid:19273004	|location[513,534]	|
5'AGCAGATGATGATACAAAAACA3'
|o|||||||||x||x||||x||
3'GAGAAGTAGAGGTACCAGGGAGACTTCCTGTTGTCTACTACAATATTTTGGTTTTCGTATAAGTGGTTCTGTTCCTACTGCC5' ( -17.80[52.82%] )
>Novel67	|clementine0.9_002999m|PACid:19275089	|location[936,957]	|
5'AGCAGATGATGATACAAAAACA3'
x|||||xx||||o|||||||||
3'CTCCGATTGTCCTAGACCTGGAGGTAAAGGACGTCTTGTACTGTGTTTTTGTGGGTAAAGGTAACGAGGTTTGCATCGATAG5' ( -25.70[76.26%] )
>Novel67	|clementine0.9_008258m|PACid:19277042	|location[1302,1323]	|
5'AGCAGATGATGATACAAAAACA3'
||||x|||x|||||||x|x|||
3'CTCCGGTCGAGGTCCACCGTTGCAGTTTAGTCGTGTACGACTATGTCTGTGTTATAGGCCTTGAAGTTAAGACTATCGGGAA5' ( -19.10[56.68%] )
>Novel67	|clementine0.9_008311m|PACid:19277043	|location[1296,1317]	|
5'AGCAGATGATGATACAAAAACA3'
||||x|||x|||||||x|x|||
3'CTCCGGTCGAGGTCCACCGTTGCAGTTTAGTCGTGTACGACTATGTCTGTGTTATAGGCCTTGAAGTTAAGACTATCGGGAA5' ( -19.10[56.68%] )
>Novel67	|clementine0.9_035427m|PACid:19283775	|location[327,348]	|
5'AGCAGATGATGATACAAAAACA3'
||x||x|||||||x|||x||||
3'ATTTCGACGACATTGGGCTCATAAATTTTCTCATCCACTACTACGTTGTTGTTGTTGTAATAACGATCCTGATCTTACTAGT5' ( -15.70[47.43%] )
>Novel67	|clementine0.9_005086m|PACid:19285564	|location[1506,1527]	|
5'AGCAGATGATGATACAAAAACA3'
||x||||||o|||xx|||||||
3'ACCACTACCACCACGACTACTACTACTTCTTCTTCTACTGCTACCTTTTTGTGTTCTTGGTCACGAACCCAACCACAATTGA5' ( -17.70[53.47%] )
>Novel71	|clementine0.9_005984m|PACid:19253284	|location[1248,1268]	|
5'TGCCTGGCTCCCTGTATGCTT3'
||||||||||||||o||||ox
3'AAACTATTTGATTTATTCGATATTCCTAAAACGGACCGAGGGACGTACGGTCGTCCTTTTCATAATATTAAGTTGTTACTT5' ( -43.20[97.96%] )
>Novel71	|clementine0.9_003933m|PACid:19256371	|location[1356,1376]	|
5'TGCCTGGCTCCCTGTATGCTT3'
|||||||||||||||||||o|
3'TCTAGACTACTTCTATCAGGTATAACCCGTACGGACCGAGGGACATACGGACGTCCTTATAACAGACTTTATGTTGTTTTC5' ( -43.60[99.32%] )
>Novel71	|clementine0.9_020922m|PACid:19264975	|location[313,333]	|
5'TGCCTGGCTCCCTGTATGCTT3'
||||||||||xx||ox|||||
3'CTGCGCAACTTGGAGTTTTCGGTACCGAGCACGGACCGAGCTACGGACGAAGTGATCACTTCCGTGCACGGAGAGATTAAG5' ( -29.50[67.20%] )
>Novel71	|clementine0.9_033458m|PACid:19267411	|location[376,396]	|
5'TGCCTGGCTCCCTGTATGCTT3'
||x|||x||||x|||x|||||
3'CTTTACTAGAGAACTACTTCCACCCAAATGACAGACAGAGGCACAGACGAACTTATTTTGTTTGTGTTTGGACACCTAGGG5' ( -19.30[43.76%] )
>Novel71	|clementine0.9_003806m|PACid:19280466	|location[1365,1385]	|
5'TGCCTGGCTCCCTGTATGCTT3'
||||||||||||||o||||ox
3'TCCAGGCTGTTCCTATCTGGTATCACTCGTACGGACCGAGGGACGTACGGTCGTCCTCACAATAGCCCATCTGTGGGTTTT5' ( -43.00[97.95%] )
>Novel71	|clementine0.9_003537m|PACid:19282578	|location[1362,1382]	|
5'TGCCTGGCTCCCTGTATGCTT3'
|||||||||||||||||||o|
3'TTTAGACTACTTCTATAAGGTTTAACTCGTACGGACCGAGGGACATACGGACGTCTTCATAACAGTCTATCTGTTGTGTTC5' ( -43.60[99.32%] )
>Novel71	|clementine0.9_000004m|PACid:19285010	|location[3620,3640]	|
5'TGCCTGGCTCCCTGTATGCTT3'
|x|x||||||x||||x|||||
3'CTTTGAGTTGATGGGGAACTTTCGAGACGGAAGCACCGAGTGACAAACGAAGCAGGTGTAATAAGTGGTGTGCTTATTGGA5' ( -26.80[60.63%] )
>Novel72	|clementine0.9_007299m|PACid:19279970	|location[1427,1448]	|
5'TTCTTATTGATTGTGTATGGTA3'
||||o||||xx||||||||x||
3'GAAAAGAGAGAGGAGTCCTGTACACACGAGAAGAGTAACCCACACATACAATGTCTAAGACATTGTATCGTTGGAGGATTTA5' ( -21.40[67.08%] )
>Novel72	|clementine0.9_008304m|PACid:19287087	|location[155,176]	|
5'TTCTTATTGATTGTGTATGGTA3'
|x|||xx||||||||||||||x
3'AATACGAGAAGAAGGCAGGTAGAAAGAGAAACGAAACACTAACACATACCAAAAGAACCGAACCCTCGTTTTAGCAAGGGTG5' ( -21.90[68.44%] )
>Novel73	|clementine0.9_003838m|PACid:19263729	|location[1339,1359]	|
5'AATTCGATTGGTAGATGGGTA3'
||||x||oo||||||||x|||
3'TTAGACCTGGCAGCGAGAAAGACTGACTTTTTAACCTGGCCATCTACACATCTACTGCACAAAGAGACACCCTGAGGTGCT5' ( -20.20[59.59%] )
>Novel73	|clementine0.9_009013m|PACid:19270139	|location[104,124]	|
5'AATTCGATTGGTAGATGGGTA3'
x||||||x|||||o||||||x
3'GTGAGTAAAACCCGACTTTGCGTTAGTTGACTAAGCTTACCATTTACCCAAAGCCAGCATAAAATTGCAACATTAGACATT5' ( -27.10[78.10%] )
>Novel73	|clementine0.9_027917m|PACid:19274380	|location[1650,1670]	|
5'AATTCGATTGGTAGATGGGTA3'
|xo||o|||||||o|||||||
3'AAGTCCGTAAAGTTTAAATGGTTAAAAACATCGAGTTAACCATTTACCCATTACCGACATGGCCTATTTAGTTCTACAAGC5' ( -27.70[80.06%] )
>Novel75	|clementine0.9_020849m|PACid:19255925	|location[36,56]	|
5'TTGAACGTAATATACACACAC3'
o|||||||x|||o||||||x|
3'GACGAGGGATAATAATAATAATCCGAATGCGACTTGCAATATGTGTGTGAGTTGGTGACGCGACGGCGGCGGCGGCGGCGG5' ( -24.50[78.78%] )
>Novel74	|clementine0.9_032607m|PACid:19252890	|location[833,852]	|
5'AUUUCGAUCGUCAUUGCCAA3'
|||||x|x|||||ox|||||
3'CGGUUGCUAGAGAUCACACAGUAGACAGUAUAAAGAUUGCAGUGUCGGUUCCUCUUCUCCUCUGAACCUUUACCGGGUAU5' ( -19.90[61.80%] )
>Novel74	|clementine0.9_000207m|PACid:19256275	|location[1534,1553]	|
5'AUUUCGAUCGUCAUUGCCAA3'
||o||xx||o||||||||||
3'UAUAACAAAGGUAAACCAGACAGAACGAGUUAGAGAAAGUAGUAACGGUUUAAGGAAACGUUUAGUGCCCAGUAUGCUUA5' ( -23.10[72.87%] )
>Novel74	|clementine0.9_000648m|PACid:19256276	|location[1534,1553]	|
5'AUUUCGAUCGUCAUUGCCAA3'
||o||xx||o||||||||||
3'UAUAACAAAGGUAAACCAGACAGAACGAGUUAGAGAAAGUAGUAACGGUUUAAGGAAACGUUUAGUGCCCAGUAUGCUUA5' ( -23.10[72.87%] )
